# Supplementary material for: Multi-omics integration to identify the genetic expression and protein signature of dilated and ischemic cardiomyopathy
Source: Front Cardiovasc Med. 2023 Feb 13;10:1115623. doi: 10.3389/fcvm.2023.1115623 (PMC9968758; doi:10.3389/fcvm.2023.1115623)
Supplement: Supplementary Table 2 — The lists of DEMs (padj < 0.05, | FC| > 2) in DCM and ICM, respectively, sorted by padj. [file Table_2.XLSX]

## Sheet: DCM DEGs (padj<0.05, |FC|>2)
UPREGULATED GENES						DOWNREGULATED GENES
Microarray			RNASeq analysis	Mass Spectrometry		Microarray			RNASeq analysis	Mass Spectrometry
GSE3585	GSE57338	GSE5406	GSE116250, GSE133054, PRJEB42485	PXD008934		GSE3585	GSE57338	GSE5406	GSE116250, GSE133054, PRJEB42485	PXD008934
NPPB	NPPA	ASPN	SOD3	DES		RARRES1	SERPINA3	MYOT	CA14	SAA1
NPPA	ASPN	LUM	FRZB	SVIL		S100A8	PLA2G2A	SERPINE1	NFXL1	LGALS1
PHLDA1	SFRP4	NPPA	CA3	DDAH1		C1orf105	IL1RL1	IL1RL1	LSAMP	MYH6
CTGF	FRZB	MXRA5	HBB	RTN3		PTP4A3	SERPINE1	FKBP5	LARP4P	GALK1
CFH	HBB	HBB	TNMD	SYNM		IDH2	CD163	ANKRD2	C1orf105	CD163
FRZB	SMOC2	HBA2	PI16	MXRA7		CCDC69	FCN3	CD163	SERPINA3	SERPINA3
ID4	OGN	COL1A1	JAK2	APOA4		SELENBP1	MYH6	HOPX	SCGB3A2	NAMPT
SPOCK1	MXRA5	PTN	PPDPF	PPP1R12C		MID1IP1	LYVE1	PTX3	EPHB1	CRP
ODC1	LUM	COL3A1	AEBP1	AHSG		STAT3	SLCO4A1	PLA2G2A	METTL7B	SIAE
DUSP6	COL14A1	LOC100506558	MFAP4	NES		NSG1	AREG	GLUL	CHL1	CSDC2
KLHL3	EIF1AY	COL15A1	MAP3K7CL	VIM		MOG	CYP4B1	CYP4B1	CCL11	TPPP
SNCA	HAPLN1	COL1A2	LTBP4	TTN		MTUS2	ADAMTS4	CNN1	PLA2G2A	PEPD
SSPN	NEB	THBS4	AC092745.3	PTGFRN		IMPA2	AOX1	SERPINA3	AC092953.1	LRG1
NAV2	PDE5A	C6	HBA1	SGCE		CES2	VSIG4	MYH6	FGF7	LBP
MYH10	MME	FRZB	FMOD	V<kappa>3		HIST1H2BD	MGST1	NRAP	MYH6	SAMHD1
ETV5	FREM1	PPP1R3C	P3H2	TOMM40L		H2AFZ	ADAMTS9	MAFF	FCER1G	MRPS25
IGFBP3	IFI44L	OGN	NPPA	THBS4		APOBEC2	MIR208A	CCT2	AC008013.1	ACSS3
PPDPF	NRK	SFRP1	MT2P1	AEBP1		STEAP3	SGPP2	TUBA3D	BLM	SERPINH1
EXT1	PI16	IFI44L	COL16A1	TF		SRGN	ANPEP	LYVE1	SGPP2	UQCR11
KIDINS220	MNS1	ABCA8	ARID5A	SYNPO2L		GCAT	RNASE2	RARRES1	DHRS7C	NID2
LTBP1	PHLDA1	CRYM	ADAMTSL5	CLEC3B		H1F0	S100A8	PDK4	ADAM11	RAP1GDS1
SLC30A1	NAP1L3	PHLDA1	COMP	HSPA2		GPX3	LOC285847	S100A8	AC275455.1
LAMB1	FNDC1	IGLC1	SFRP4	F12		MAPKAPK3	METTL7B	LMCD1	GABRP
ATP13A3	SFRP1	CXCL12	SSC5D	CA3		TM4SF1	AQP3	PLIN2	ETNPPL
SLK	RGS4	COL21A1	TMEM160	CKAP4		RETSAT	ALOX5AP	PALLD	SPP1
MICAL2	ATRNL1	FZD7	TNNI1	PRPS1		SYS1-DBNDD2	IL1R2	MT1X	LAD1
SGCE	ECM2	ISLR	LTBP3	TMEM120A		IGF2R	TUBA3D	FCN3	KCNIP2
TPM1	LTBP2	RGS5	PENK	HRG		MIR1908	ANKRD2	FLNC	TUBA1C
XPO1	LINC00670	CORIN	APOA1	ITIH2		PTP4A2	FCER1G	MT1M	G0S2
HNRNPH3	TLL2	LAMA4	HBA2	EHD3		UXS1	HMGCS2	HSP90AA1	FCN3
ASMTL	USP9Y	NREP	NKG7	RBP4			PTX3	SLC38A2	RPL23AP32
SMAD7	FMOD	LTBP2	GADD45G	CA1			PI15	SLC19A2	GPD1
FAM216A	C6	HLA-DPA1	UCHL1	HBD			MT1A	S100A9	HOPX
CLK1	DSC1	FAM134B	IQCJ-SCHIP1	SERPIND1			MT1X	FHL1	RPS15AP10
BAMBI	PTN	SLC27A6	HBG2	SPEG			C1QTNF1	THBS1	TOGARAM2
PIK3CA	SCN2B	PLXDC1	CDC42EP5	CDIPT			CCL2	CLIC4	AL691477.1
HMGB2	GUCA1C	ITIH5	CTGF	SLC4A1			SPP1	AQP3	CPNE4
USP11	CRYM	EDNRA	LTBP2	TGFBI			MYOT	CYR61	NPIPB13
ROR1	THBS4	FBLN1	IGHG3	RPL15			MT1M	NPTX2	LYVE1
RNF38	NPR3	ALDH5A1	NPPB	SERPINA4			C1orf105	NAMPT	LPAL2
GPRASP1	PLEKHH2	PDE1A	CENPA	APOC1			MEDAG	ATF3	FCGR3A
SPRED2	BEX1	ECM2	GSG1L	NDUFAF7			RARRES1	CCL2	TUBA3E
NCKIPSD	PLCE1	PPP1R12B	STAT4	ANKRD1			LCN6	SLCO4A1	NUDT4P2
SMAD6	SLC16A9	SFRP4	IER3	VCAN			SHISA3	MTHFD2	FTH1P2
HMGN2	OMD	TNFSF10	EGR1	IGHV3OR16-9			TUBA3E	TGM2	AC005086.3
TRMT5	STAT4	SERPINE2	HSPA2	SOD3			CNN1	MIR3652	AC131902.3
KDM3A	MATN2	HTRA1	SCUBE2	HBA2			HAS2	GPX3	AC093826.2
IKBKAP	HBA2	ZNF423	PRELP	HBB			SLC11A1	HSPD1	F13A1
DLG5	FLJ34503	CFH	RAB31	INPP4B			PLIN2	TXNRD1	XRCC4
CBFB	TMEM71	DPT	MMP28	AMBP			LAPTM5	DLG1	AL353898.2
SEC31A	ASB14	SPTAN1	C9orf24	SSPN			NPTX2	GADD45B	CYP1A1
ARHGAP1	MFAP4	PCOLCE2	PLVAP	PLG			C1orf162	FADS3	TUBA3D
KIAA0141	RASL11B	FGF1	AC093809.1	UCHL1			GFPT2	CEBPD	VSIG4
YEATS2	ITIH5	LRRC17	DHX36				GALNT15	FOSL1	MARCO
KMT5B	OLFML1	DPYSL3	CPED1				FAM46B	CDKN1A	TRAJ44
BACH2	PROM1	TCF4	EIF1P3				CPM	NUDT4P1
C16orf45	CRISPLD1	FHOD3	NCBP3				GGT5	ENO1
CAMSAP2	ENAM	DCN	AL109840.1				ETNPPL	CALU
TMEM231	MOXD1	SEPP1	MRC2				F13A1	HMOX2
ZSCAN18	DPT	MYH10	THBS4				ECRP	TNFRSF11B
PCDH9	SLC6A1	FAM13A	RAMP2				CHRDL2	BCL6
EEF1A1	POSTN	SPARC	COL14A1				ITGA5	RRAS2
FAM172A	SULF1	IFIT1	POLR2A				SLCO2A1	MYC
HSP90AB1	RNU4-2	FPGT-TNNI3K	C16orf89				VTI1B	SRGN
SLF2	GLT8D2	TNXB	FBLN2				S100A9	MBNL2
HPRT1	SCUBE2	IGFBP5	TMEM135				PLTP	AMD1
	LRRC17	ANOS1	MMP2				CTSC	EDNRB
	CCDC113	RABGAP1L	ZSCAN18				EDNRB	TIMP3
	ISLR	ANP32E	FSIP1				CD14	ITGB1
	TTTY10	ADD3	SNCA				AQP4	TIMP1
	SDSL	GPRASP1	FAM219B				CSDC2	PNP
	C10orf71	GJA1	RPSAP14				BCL6	XRCC4
	DDX3Y	MFAP4	RPL10P9				GPR4	FASN
	LRRC10	PENK	HMGN2P15				ATP1B3	GLRX2
	ZMAT1	NPR3	GNG5P2				TUBA1C	ADAMTS1
	FGF14	MARCKS	MCAM				TIMP1	VSIG4
	METTL21EP	APLNR	AL353813.1				THBS1	ADH1B
	SVEP1	TRMT5	SLC6A6				ALOX5	ABHD5
	UTY	SORBS2	COPS7B				BLM	STAT3
	MSS51	BEX1	MT1P3				TMIGD3	KLHL41
	IGSF10	HLA-DPB1	AC208386.1				SERPINB8	DDX3X
	PDE1A	EXOSC7	MTCO1P45				OSMR	CD164
	CTSK	OMD	SORBS3				LMCD1	CDC37L1
	SNCA	HMGN2	AP001931.1				FAM155B	DDX39A
	SLC27A6	KCNJ4	AC245033.3				S100A12	ELL2
	FGF1	TPCN1	FOSB				WNK3	LOC101928916
	EPHX2	BTN3A2	AC270300.3				FAM83B	MBNL1
	C16orf89	MYOM2	OR7E47P				CHL1	ITGA5
	UCHL1	PDGFD	RANP2				TIMP4	SLC22A5
	CREB5	PLA2G4C	AC105272.1				TLDC2	IRS2
	LIPH	LHFP	BX842568.4				PNP	SNORD19B
	CHRDL1	ANKMY2	LSP1				ETNK2	DNAJB1
	TNNT1	ITM2A	RPSAP58				TLR2	HIST2H2AA4
	GATM	FMOD	GRASP				MRC1	MT2A
	CCL5	CPE	AC108740.1				GNMT	HSPA6
	ABCG2	HMGN3	AC237298.1				C1QB	LOC101928634
	CCDC80	POSTN	C1orf122				IFI30	IFRD1
	KCNN3	HLTF	LRP5				ST6GALNAC3	ASNS
	KLHL13	CHKB-CPT1B	AC090281.1				CHDH	ETS2
	ITGBL1	LOC101928635	IGKV2D-28				GPSM2	ATP1A1
	GARNL3	CECR1	MTCYBP18				CD53	TEAD4
	WNT9A	LOC101927137	AC233266.1				SLC2A1	PDLIM5
	IFIT2	FBLN2	DNM1				C15orf59	MARK3
	ANOS1	LOC100507472	AC034198.1				CCR1	DUSP1
	FMO4	MN1	FRRS1				MPP3	CDK2AP2
	CFAP61	LDB3	BSCL2				LINC00312	HSP90AB1
	CGNL1	EHD3	AC013244.1				CEBPD	STIP1
	NT5E	GSN	AL133466.1				DUSP13	MIR3658
	DIO2	MAP4	UBE2Q2P12				C3	CSDC2
	KDM5D	LAPTM4B	AL121845.2				CHI3L1	CEBPB
	SNAP47	ATP8A1	C6orf136				SOCS3	FERMT2
	COLQ	NFASC	RPS20P10				FPR1	HSPH1
	OGDHL	SMARCA2	AC006001.4				SEMA4B	AREG
	GSTM5	HRC	AC103810.9				CEBPB	MTFR1
	ARRDC3	HEY1	RPS9					TMEM70
	HTR4	C10orf76	PDIA3P2					SCD
	RPS4Y1	SH3BGRL	AC103810.3					MAP2K1
	CXCL10	APOA1	AL627309.6					DERL1
	MIR99A	MYOM1	GNG8					YBX3
	EDIL3	SGCG	AL160236.1					NOP16
	FBXO40	DZIP3	AC098934.3					BAG3
	ADGRL3	IDI2-AS1	AC114324.2					ATF4
	MYOC	FBN1	AC083904.1					H2AFZ
	MYH10	LOXL1	AC135721.2					SLC1A3
	TNNI1	LTBP3	MED16					CD59
	HSPA2	EIF1AY	SEPT2P1					TRAM1
	CYP2J2	HADH	AL451105.1					NFIL3
	DOK5	ANK1	AC079804.2					POR
	BTN3A1	SPTBN1	AC068657.1					PLEKHO1
	GPRASP1	COL14A1	AC270285.1					PEA15
	PODN	TMEM135	IGHA1					PVR
	JAK2	MX1	AC092809.3					TIMP4
	CCDC3	FGF12	AC044860.2					ATP2A2
	C20orf166-AS1	EVL	UTP4					NME1
	ZNF676	SYNPO2L	SELL					SORT1
	APLNR	JAM2	RPL10P6					EIF1AX
	C1QTNF7	CD74	IGKJ1					CEBPG
	MAPK10	MOXD1	USP41					NME2
	CCDC141	CCND1	RNPC3					LRRC59
	PDE8B	PPP1R3A	AC079780.1					SLC7A6
	ZCCHC5	CEP68	DTX2					SIK1
	FZD7	NEBL	UBE2Q2P6					DNAJB4
	SCN7A	TTC3P1	AC243587.1					REV1
	HERC6	SULF1	AC016629.1					P2RX5
	RSAD2	SLC25A11	RPL29P33					CDV3
	MIR27B	TAX1BP3	PPT2					GOLT1B
	PIK3IP1	ADAMTSL3	DDR1					SNORD14D
	P3H2	CTSK	AC125388.1					SLC7A1
	GNA14	SNCA	AC007560.1					CFLAR
	SERPINE2	LDB2	GNL1					CAP1
	F2RL2	LIMCH1	TNXB					HSPA1L
	PPP1R3C	PTGIS	AL603755.1					PTP4A2
	LPAR4	PDLIM3	MT1XP1					WDR1
	TRIL	CAND2	FOS					NCAM1
	SNORD115-32	RAB40B	AC025594.1					STC1
	TGFB2	TRIL						UAP1
	ZNF536	C11orf21						SAT1
	ATP1B4	LTBP4						KPNA2
	FAP	TCF7L2						SELT
	ZNF483	SLC30A1						HSP90B1
	SESN3	NBEA						TMED5
	TSPAN9	FXYD1						PCNT
	CX3CR1	HMGB2						ATP1B3
	GABRB1	PRELP						UBE2D3
	GPAT3	PLEKHA5						YARS
	EDA2R	LEPROTL1						AP1S2
	SAMD9L	HERC6						SYNCRIP
	DZIP3	TRIM22						EZR
	ZNF844	COL5A1						IPO5
	MIRLET7C	THYN1						PICALM
	SAMD12	LRRC49						BRD4
	HMCN1	ARHGAP1						MT1F
	NUDT7	GLYR1						LINC00312
	ABHD18	CRY2						BCL2L1
	HFE2	UFSP2						SLC38A1
	NREP	MEF2C						MCFD2
	METTL24	DENND1B						PLP2
	MIR30E	CCNG2						LAPTM5
	KLRK1	COMP						DUSP5
	RXRG	ANK2						MAP1LC3B
	ANKRD34C	SVIL						BZW1
	VAT1L	ATP6V0E2						RAB1A
	PPM1K	EFEMP1						IQCG
	SLC40A1	CCND2						PPP2CB
	ANKRD29	OLFML3						WTAP
	PLXDC1	PCCB						TGFBR2
	SLN	THBS2						SH3BGR
	CPE	LEPROT						ETNPPL
	CSRNP3	CFHR1						ZFP36
	FPGT-TNNI3K	NR3C1						GCLM
	ANTXR1	MYOC						UGCG
	CADPS	RGS4						MAT2A
	TTLL7	COL16A1						AASS
	LTBP4	HSPA2						RAB15
	EPHA7	ANXA4						PRPF4B
	CES1	ENPP2						DNAJB5
	GNB3	BGN						TUBA4A
	EPHA3	COLEC11						GRAMD3
	HTRA1	AGRN						PPP3CC
	CRHBP	ASAH1						FKBP4
	CPNE5	CPQ						IL6ST
	C1QTNF2	F3						CLIP1
	KCNMB2	ZEB1						EIF5
	IFIT3	PDZRN3						PAPOLA
	RANBP17	PPDPF						TNC
	CD24	IVNS1ABP						SNRPB
	CCND1	TMEM246						HSPA4
	XAF1	BDH2						CNIH4
	SEZ6L	TUBA1A						HSPB1
	NAP1L2	NDFIP1						LAD1
	EXT1	MOAP1						YWHAZ
	F3	MASP1						ANGPT2
	DDX60	P2RX5						MIR637
	AEBP1	EPHX2						IPO7
	GBP4	GATA6						RERE
	MIRLET7A2	OLFML2A						FCGR3B
	PHLDB2	BICC1						RTN4
	GZMK	STK38L						SGK1
	MEOX2	LTBP1						HNRNPDL
	TPCN1	FYCO1						MCL1
	APBB3	ADGRA2						FTL
	IDI2-AS1	SERPINI1						SNORD10
	GABRA4	CLGN						DNAJA1
	HYMAI	NAP1L3						SRSF1
	ANKMY2	PLSCR4						TNFAIP6
	STK38L	ASMTL						CPM
	CPXM2	FZD1						RPLP0
	NTM	GHR						SDF2L1
	CFAP70	FXYD6						DDX21
	PCDHB5	WFS1						VPS13D
	AP3M2	DIO2						HSPE1
	GPRASP2	PPIC						BAG2
	TNNT3	AKAP1						SRSF3
	SNORD64	AEBP1						TSPYL2
	SNORD115-42	ISCU						KLF9
	LAMA4	MMP2						SH3GLB1
	ABCA10	PAMR1						LOC101930400
	INMT	APP						SRPX
	MID1	PDLIM5						IL1R1
	IRX6	LAMB2						HSPA9
	FAM134B	OGFOD3						PSME4
	CA3	KCNN3						TUBB3
	HLA-DPB1	COL6A1						RAN
	MYBL1	PCOLCE						MTUS1
	SPHKAP	MAGED1						HNRNPAB
	COL12A1	PDGFC						FLII
	ANKRD36C	SLC16A1						ALOX5AP
	PCCB	CYP2J2						GLRX3
	F2R	PFKM						HAMP
	XG	DCUN1D2						PAICS
	SNORA80E	ANKHD1-EIF4EBP3						EMP3
	TMEM182	MYH11						ACLY
	DPYSL3	MEOX1						RCAN1
	VTRNA1-1	CDKN1B						AKR1C1
	HIST1H2AK	NAB1						IRAK1
	STAMBPL1	DDHD2						MIR8085
	HTR2B	FBXO9						RAMP1
	MIR23B	MID1						DIMT1
	FAXDC2	NFIB						SRPK2
	FBXO32	PROM1						CITED2
	TXLNGY	PLAGL1						RANGAP1
	COL15A1	FAM129A						C3orf52
	CXCL12	BNIP3						MIR636
	SOX6	CFAP20						NID1
	JCHAIN	NRN1						TPST2
	UTS2	MFAP5						FPR1
	ATP1B2	ZSCAN18						HIPK3
	BOC	ERLIN2						C5AR1
	GAB3	NOTCH3						ACP1
	CFH	KIAA0141						TUBB6
	HLTF	NFE2L1						KLF10
	JAML	NDN						ATP11A
	ABAT	DTNA						TNFRSF12A
	GLP1R	MYOF						EIF4G1
	GPR174	GLT8D2						DHX9
	EDNRA	AKR7A2						SPHAR
	SEMA3D	DPYSL2						USP12
	VPS8	RGN						SLC39A14
	INPP4B	SOD3						FEM1B
	PLA2R1	CTSO						CXCL8
	ADAMTSL3	KCNJ2						TCEB1
	TM7SF2	PSIP1						CHORDC1
	PCOLCE2	PCDH7						HIPK2
	AZIN2	TRAK2						IL1R2
	KIAA1107	MEOX2						COPA
	NOX4	EPB41L2						FOXO3B
	PRICKLE1	GOLGA8N						LPIN1
	MEG3	AP3M2						EIF3B
	CPED1	MLF1						IFNGR1
	PTGFRN	MYOZ2						SPCS3
	LMOD2	CLIC5						ETF1
	MX1	SVEP1						EIF2AK3
	MTURN	TSPAN9						EMP1
	AMY2B	VPS45						HYAL2
	BMP6	FKBP9						MAPKAPK2
	PRDM1	HLA-E						NAA15
	IFIT1	SPOCK1						PARD3
	PRDM5	ASAP2						TUBB4B
	FCER1A	VDAC3						C6orf106
	XPO4	EIF2AK2						ORMDL2
	TMEM232	ACOX2						NQO1
	FRMPD4	DSC1						GNB1
	NAV1	MAGED2						TES
	DIRAS3	BEX3						HSPA5
	GPR52	COL5A2						WARS
	FAM216B	IFI44						EIF4EBP1
	ABCA8	MSRB2						RAB5A
	PDE3B	NDUFS1						GTF2IRD1
	C11orf80	LOC101926921						DHCR24
	COL21A1	ALDH1A1						RRS1
	COLGALT2	NCOA2						MIR4745
	NRG1	RASL11B						MAP3K6
	APOA1	PAIP2B						CCT6A
	ARFGEF3	MGEA5						STK17A
	TRIM45	EXT1						SSR1
	P2RX3	CAMK2B						JMJD6
	MDH1B	C1orf54						SEC61A1
	PLCB4	SEBOX						PTPRE
	ERAP2	STAT4						VCL
	KIT	LOC101928361						DHX15
	TXLNB	GALNT11						KPNA1
	KIF13A	SEMA5A						EIF5B
	PAMR1	OLFML1						HN1
	FGF18	SUCLA2						LOC101930416
	HLA-DMB	CX3CR1						MID1IP1
	ARHGAP1	TAPBP						MYO16
	OAS1	PCMTD2						NT5DC2
	NME5	SLIT3						RIOK3
	BTN3A2	HERC1						NOS3
	MIR29C	PRKACB						SZRD1
	C1QTNF9	GAS1						TDG
	APLP1	CETN3						FCER1G
	ZNF610	PSMB10						TPRKB
	PLA2G4C	LOXL2						BTG2
	RABGAP1L	PLCB4						MRPS12
	ATP8A1	EPHA3						SEC23A
	ZMYND12	CCL5						EEF1E1
	DCUN1D2	ALAS1						MIR7112
	FOXP2	PDE1C						PRDX6
	ADPRHL1	ARMCX1						HK2
	FRMD4B	RIN2						DGKD
	TMEM144	HLA-DMB						PECAM1
	PAFAH2	FRMD4B						TM4SF1
	EPCAM	C14orf159						KCTD12
	SNORD115-44	TPPP3						GTPBP4
	KLRD1	SPAG16						SYPL1
	GPC6	SCRN1						NEDD9
	BBS2	HEG1						PGD
	ALS2CR12	UBQLN2						LDLR
	IER3	GATM						UGP2
	GABRE	SPATA20						RAB3GAP1
	ABI3BP	KLHL7						SNORA68
	GPR63	PLCE1						KCNK1
	SGCG	ADH5						SRSF10
	HPGDS	PLBD1						USO1
	MIR224	CYP46A1						GPR4
	MAEL	SGCE						ABCF2
	MX2	EFEMP2						CCNG1
	HERC5	CCNI						CLDND1
	BACH2	COLEC12						GBE1
	IFI44	AKAP11						AQR
	CCND2	FASTKD1						TMX1
	SSPN	CIRBP						DAZAP1
	FHOD3	HSDL2						PSMA3
	CENPA	COLGALT2						LARP6
	ARPC4-TTLL3	UFL1						ATP13A3
	DPY19L2P1	ETFB						KLF4
	TMEM69	ARIH2						HCLS1
	TPM3	UBA3						TFPI2
	TRUB1	ITGBL1						CD55
	LINC00965	PRMT2						BLM
	SYTL2	CILP						UBE2S
	MIR15A	FAP						ZMYND8
	COL8A1	SIDT2						TGFB2
	FAM102B	RAMP2						TGIF1
	C2orf40	ADAM23						NME1
	SERPINI1	PLS3						ZNF593
	UBA7	TYRP1						TKT
	YPEL2	TBX5						EIF4E
	LYPLAL1	TLL2						ENPP4
	ALDH1A2	RABGAP1						OSMR
	HHAT	RPA1						CBLB
	GVINP1	SLC4A4						MT1HL1
	CXCL9	NOTCH2						SERPINB1
	CPQ	ALG13						MT1H
	EHHADH	PBX1						COBL
	GRM1	LRRC2						MIR6758
	PREX2	PRKAR1A						JTB
	FAM13C	ITPR1						CDC42EP4
	BMP4	DCHS1						SHC1
	THSD4	PYGB						UCHL3
	HSPA4L	GBAS						UBC
	P2RY13	SCAPER						MKNK2
	FAM102A	TM7SF2						EGLN1
	DPY19L2	MDFIC						SRPRA
	NHSL1	CHMP5						SSRP1
	MYOM2	ALDH9A1						CLIC1
	PLXNC1	AMT						SAA2
	C1QTNF9B-AS1	ANKRD46						ABHD2
	SORBS2	SEPT5-GP1BB						NPC1
	ALDH5A1	TSPAN6						RAB9A
	AOAH	GIMAP6						PRDX1
	C11orf65	ITFG1						ARMC8
	SERTAD4	IDS						ARG2
	ZNF780B	STX7						CORO1C
	NAALADL2	DSG2						IFITM2
	ABCB4	TJP1						QSOX1
	RASGRP1	LOC100506718						SNORA70
	RHOBTB1	TGFBI						EIF3J
	TRIM22	FUCA1						ACTR3
	ACAD10	EZH1						PITPNA
	SNORD114-3	KIAA1462						TUBG1
	ZSCAN32	SUCLG2						SLC52A2
	AFF3	HTATSF1						GYG1
	PGPEP1L	KLHDC2						SNRPD1
	PEX12	OPA1						CREM
	MED12L	MED14						ELOVL5
	SGIP1	C11orf71						SHMT2
	SLC16A7	VWF						SCARB2
	IFI6	S100A1						NRIP1
	SCARNA10	RNASET2						AOX1
	CD74	MAOB						EIF2S2
	LINC00174	MXRA8						ARPC4-TTLL3
	ANO1	RSAD2						XPOT
	RGS6	DYX1C1-CCPG1						TMEM43
	NT5C1A	CAT						MIR21
	C5orf46	PNPLA4						BID
	RNU4-1	PIGK						TMEM30A
	RGS11	COMMD8						SS18L2
	FBXL2	RNASE4						PDAP1
	LRRCC1	R3HDM2						UBFD1
	GADD45A	PSD3						AHCY
	MYO10	SLC2A10						RPS16
	OMA1	ACSL3						PXDC1
	BICC1	ARHGEF9						INHBB
	MORN4	IFITM1						S100A11
	CTSF	ALDOC						ABL1
	FGF12	F2R						CACYBP
	KLF3-AS1	RCBTB2						MIR6733
	RICTOR	JAG1						SERP1
	CXCL14	STAT1						TGFBR3
	CFAP58	TRIM2						PTRH2
	SOCS2	BAZ2B						METTL22
	C5orf56	ATRX						SNRPG
	C1QTNF3-AMACR	CCDC28A						RPN2
	HLA-DQA1	SNX1						CAV1
	PCSK6	TNS3						FTSJ1
	HEPH	FBLN5						FAM96B
	TAPBPL	OBSL1						MAGT1
	LMOD3	PHYH						CNOT8
	DRC3	KIT						IARS
	MAGED2	DDX17						PDPN
	NCKAP5	SUN1						NPAS2
	GPCPD1	FAM162A						SRP72
	GRK3	LRPAP1						PTENP1
	ZNF441	CSF1R						LOC100506248
	PPDPF	VWA8						PSMD8
	LINC00998	CDC14B						TMEM135
	PDLIM3	CALM3						KLF6
	PDE1C	SEC31A						MET
	CYSLTR2	SPG11						CHIC2
	MYH11	CDKN1C						PNO1
	CC2D2A	HIST1H2AC						CCT5
	INTU	OGDHL						CRISPLD2
	HMGB2	C21orf33						TSPAN3
	CNNM4	ACTN2						GFPT2
	SLC4A4	WLS						PIK3R3
	AZIN1	BCAM						COA4
	PLXDC2	KDM3B						GGT5
	OAS3	TMEM14A						AKIRIN1
	CYP27A1	ATPIF1						MIR1304
	SLIT3	COX7A2						TIMM17A
	TNMD	MMP15						PLXNA2
	COL1A1	PEX7						B4GALT5
	ZNF594	SORBS1						HMGCS2
	ZNF577	MYOZ1						PSMD11
	DUSP27	OAZ2						RNF13
	IGFBP5	LANCL1						SRP19
	ENPP2	NBN						IFI16
	ALDH1A1	VSNL1						SNORA64
	PPP1R1C	QDPR						JAK1
	ZNF704	TOP2B						CGGBP1
	PRRX1	SDC2						SAR1A
	KRTAP5-2	BTBD1						MT1G
	MLLT3	PNMAL1						IL15RA
	ITGAL	GRK5						TXN
	KIAA0141	PEG3						GAREM1
	HLA-DRA	CBR4						RHOC
	LSP1	CTSF						SSR3
	KCNS3	GRM1						MRTO4
	SULT1C4	FNBP1L						SUMO3
	TTC3	PRDX2						KRT18
	LRRC1	OXCT1						VAMP5
	TENM3	ARMCX2						MAPK1
	NAAA	LSP1						CAST
	ACADSB	TCEA2						MTCH1
	NR1D2	A2M						IL6
	PROS1	ATRAID						PPP1R14B
	CACNA2D2	NFYC						CCNL1
	SEMA5A	SLC30A9						PLIN3
	KLHL38	SLC22A18						C1QTNF1
	CASP1	LIPT1						NANS
	URAHP	FDFT1						EIF3I
	COPZ2	LOC101927733						MYH9
	C21orf91	CEP57						BCL2L13
	LOC152048	SMTN						HPCAL1
	EFHC1	PEBP1						NOLC1
	GJA1	CASQ2						CUX1
	CDH23	DUT						NSDHL
	SNORD116-28	LYRM9						ARNTL
	LTBP3	MAP1A						ADGRG1
	IGHG1	POP5						TMEM165
	IGLJ3	NIT2						LSM7
	ATP1A3	DLD						SAP30
	CARF	KCNMB2						CA2
	SCRN1	ZMYM4						ILF3
	AK5	F8A3						NFKBIB
	GBP5	IQSEC1						HEATR1
	THNSL1	CALD1						OPN3
	MPPED2	MEF2A						GPX1
	OAS2	RHOBTB1						IMP4
	BTN3A3	MINOS1-NBL1						ARPC5L
	HLA-DMA	GSTA4						GFPT1
	NTRK2	FSCN1						CCDC86
	SCFV	TRBC1						UBE2J1
	PRRT2	ITM2B						RPS7
	ERI2	CXCL14						PPRC1
	USP11	FTO						PTPN12
	RNU2-1	ORC3						KLHL3
	FBXO16	NBPF1						HYOU1
	SPTAN1	PIGP						RAB5C
	MRC2	AGT						IL13RA1
	MIR218-1	ASPH						IFITM3
	FAM169A	KAZALD1						HSPA13
	ARHGEF9	NME4						SLCO2A1
	CD48	JAM3						HNRNPR
	SVIL	CDK18						POLE3
	SYNPO2L	EPM2AIP1						H2BFS
	ICK	HLF						GRPEL1
	LEFTY2	RCHY1						ABCE1
	CEP126	PLA2G5						TIMM44
	COL1A2	COMMD3						CUL1
	GGTA1P	APPL1						MAPRE1
	HMGN2	ARHGEF3						PALM2-AKAP2
	BICD1	TAPBPL						UTP18
	SLC25A30	PNISR						STX12
	CD96	SLC12A7						LOC100996792
	PYGB	GOT2						SHQ1
	DDX58	ECHS1						CLTB
	UBR1	EMC2						XBP1
	PARP8	BRD3						EIF2S1
	ASPA	HLA-B						RPS6KA2
	IL33	VEGFA						CALCRL
	LINC00189	DOPEY1						SEH1L
	ZDHHC15	SNORD23						PIM1
	LYRM9	FAM117A						PTS
	ATP8B1	SF3A2						ADGRF5
	COMP	GRSF1						SNRPA1
	CD1C	PIN1						NAA50
	RPPH1	MGLL						PELI1
	ZNF404	VGLL4						CKS2
	SMCO1	MXRA7						AGFG1
	MYOF	PNRC2						TGIF2-C20orf24
	PLBD1	CD34						ATG101
	DTNB	VPS35						LIMS4
	EXOC6B	USP48						VEZF1
	HDAC9	PHF11						NUP88
	DPY19L2P2	CPNE3						FGR
	KCNA5	EFCC1						TM9SF1
	BRCA1	ITGB5						PLXNB1
	ICA1L	NECAB3						FOSL2
	GABPB2	ABHD10						LOC101927673
	RSRP1	PACSIN3						RABAC1
	TRANK1	TRIM45						THEMIS2
	CCDC125	MPI						MAGOHB
	FXYD1	ATXN1						VARS
	SPX	KCNA5						WDR46
	EVL	MAN1C1						DERL2
	TLR3	DET1						CHD1
	PLPPR4	HMGCL						IL6R
	PAK1	PER2						MRPL3
	CATSPER2P1	ENO2						NCOA3
	VTN	IL33						MAPK14
	MMP16	UBE2D1						ANPEP
	MIR181A2	MIR4680						PPIA
	NFASC	GM2A						TIMM23B
	SLF2	TNMD						ADAMTS9
	MMP15	WIPF1						SPAG9
	MYOCD	MIR7113						CRYAB
	TRPC1	SYNM						AUP1
	NTN4	SLC46A3						CYLD
	LOC100131860	NUP37						LDHA
	SCARNA5	GLOD4						ZNF207
	KIAA0922	VPS8						ICAM2
	HIST1H3E	ALDH6A1						CCZ1B
	ZC3H12B	IQGAP2						DDX18
	SLITRK4	SUOX						PQBP1
	NBEA	IFIT3						PRKCH
	CYP11A1	HSPB3						LOC101927137
	TIMP2	ALDH7A1						TUBB2B
	DBP	AMZ2						TUBB
	ACOX2	BHLHE41						ZYX
	LOC100130927	AK1						CBFB
	GEM	ARHGDIB						SEC61B
	AMOT	SNURF						DSCR3
	ADAM20	CTSH						PRPF4
	DYRK1B	ZEB2						SERBP1
	SLC25A27	IDH3B						PHLDA2
	NHLRC3	RPRD2						PSMD12
	CMA1	GTF2H5						MIR6787
	SCAMP5	TMSB4X						PAFAH1B1
	MIRLET7G	PALMD						PLAUR
	SLIT2	SATB1						NF2
	ENC1	ASXL2						ANKHD1-EIF4EBP3
	MIR99AHG	PKIG						SNORA29
	LRRC14B	RAPGEF2						HIST1H2BE
	MXRA8	GTF2E1						RPS3
	LRRC39	TRAK1						NBPF26
	STK33	APLP1						AZGP1P1
	TRAK1	QKI						CPD
	DOPEY1	COQ2						POGLUT1
	PENK	ARMCX6						TMEM5
	HLA-DPA1	COX15						NIPBL
	PFKFB2	STX16						PHB
	ANP32E	NID2						FAM20B
	ACE	RGL1						PPL
	ZNF14	GNAS						IFRD2
	MARCKS	NENF						SBNO2
	NRN1	RNF187						LSG1
	MEST	LIMA1						AK6
	GDPD3	SLC2A4RG						RNF126
	CABLES1	PDK2						KIF1B
	ZNF763	SGCD						PI4K2A
	DCLK2	MYO10						MAPKAP1
	OCLN	CPA3						MIR3656
	HLA-DQA2	UBE3B						GALNT1
	ADGRA2	COL4A6						MGAT2
	TDRD1	RECK						MFAP3
	CPEB3	NEK1						MSN
	CXCR4	TSPAN7						GNL2
	KLHL24	EAPP						ATP1B1
	GHR	TPSAB1						CNPY2
	ZNF546	PCYOX1L						SEC23B
	CAND2	GSPT2						VCP
	SERPINB9P1	PCDHGA1						RBL2
	QPCT	UQCRC2						MIR4800
	OSBP2	ROBO1						M6PR
	RASSF9	NDUFA8						HNRNPH1
	AMZ2P1	SOBP						DTNA
	NKG7	FBXO38						TRIM27
	VSNL1	SMARCD3						TMEM208
	OXCT1	TNNI3						RAD51C
	MIR181B2	CETN2						MFHAS1
	ARHGAP28	GHITM						GRB14
	DOK6	NDRG3						RHOD
	FAM69C	CLSTN1						ADO
	B3GALNT1	FECH						C11orf98
	SH3TC2	CDH2						PCMT1
	UBE2H	SMAD7						EHBP1L1
	LTBP1	MLLT3						HNRNPF
	ANKRD36	APLP2						LPCAT3
	TMEM254	LRRC47						DNAJB9
	FLRT2	HSD17B8						NKX3-1
	HBEGF	COPZ2						PPA1
	GALNT11	CTF1						PUS1
	HEY1	EXOC7						SLC2A3
	PDGFD	CLASP1						MPDU1
	ATG14	MPC1						GOSR2
	KCNAB1	NPC2						SLC1A1
	RAB23	CDIPT						ILF2
	NECAB1	ACAT1						IL24
	ZBTB37	GATA4						RUBCN
	KCNT2	SESN1						ACSS3
	TSPAN32	NDUFA4L2						DVL1
	SCN4B	SEMA3G						CLTA
	LOC100049716	FGF14						HSPB2
	SLFN13	MPPE1						TANK
	LOC100130691	ARGLU1						MALT1
	MYH7B	ROGDI						PTBP1
	ZNF501	PGBD5						CALM1
	CMBL	IGFBP7						BCCIP
	PLEKHA2	IGSF3						TINAGL1
	DNALI1	LUC7L3						MIR1292
	FIBIN	COX10						FAM47E-STBD1
	CRY2	ARHGEF6						BTG3
	MYZAP	PPP2R3A						HN1L
	ZNF83	DPY19L2P2						ARPP19
	ZNF204P	CCDC90B						BAZ1A
	CCDC171	SCUBE2						KLHL21
	SLC30A2	SYF2						AKAP8
	MIR186	MRPL57						TNFRSF1A
	LOC100287896	FSTL1						COMT
	MSH2	MYO18A						PPFIA1
	ATP6AP1L	DCAF8						DCBLD2
	PNISR	LOC101930591						RPS5
	ERV3-1	ANKS1A						PHTF2
	THBS3	CAMK2N1						WDR74
	GSDMB	TMX2-CTNND1						GSPT1
	ZNF559-ZNF177	THAP12						MYDGF
	SLC38A11	PER3						BCLAF1
	YPEL1	PDHB						H2AFY
	LSMEM2	MME						GOLPH3
	LOC389834	NDUFB5						TSR1
	PTCD2	AKAP6						INTS12
	ITGA8	SH3GL2						TMEM183B
	P2RX6	SP100						ARFGEF1
	FILIP1L	ATP6V1D						PTPN1
	PLEKHA6	NSL1						RABEP1
	TET1	MGAT5						PDCD6IP
	PTPN21	PAM						CSGALNACT2
	PRMT2	ANO1						RSRC2
	ADCY5	SLC29A1						SRPX2
	FSCN1	IRF2						SMARCA4
	MDK	ZC3H13						GNG12
	FBLN2	LOX						TWF1
	FAM110B	YEATS2						RASSF4
	TTC8	XPC						BYSL
	FSD2	ATP5A1						ISG20
	ODC1	PLN						GARS
	SRGAP3	THAP10						TNFRSF10B
	CDHR3	ZSCAN31						SLCO3A1
	TAS2R4	IMMT						SNORD96A
	FRMD7	KIF22						CHST2
	ANXA4	SRSF5						FLOT1
	SLC9C1	DMTN						BLOC1S1-RDH5
	TMEM184A	CREBL2						SUN2
	FZD1	FADS2						WAPL
	SGCE	PIK3C2B						AHSA1
	ARHGAP15	HAPLN1						PTEN
	ARMCX2	TPI1						SLC1A5
	FMO3	GSAP						PGM3
	MOAP1	VPS52						WDR77
	PTPN13	ZNF415						SRM
	CTGF	ATP5L						UBE2N
	SORL1	PTPRO						AP2S1
	SLC25A11	COL18A1						CERS6
	KCNJ4	MEG3						C7orf26
	NEK1	EPB41L1						SPCS2
	NR3C1	RAB11B						NASP
	TRA2A	IKBKAP						SLC20A2
	MIR1287	AUH						MSH6
	DTX4	NDUFA9						FARSA
	LRMP	SYNGR1						MRPL18
	AKAP6	EIF3L						FAM208B
	NMNAT3	MRPL16						CDYL
	SCARA3	P2RY13						PTPRG
	FSD1L	PKM						TUBA1C
	PHKA1	ZC3H4						ARL4A
	ATPIF1	CMTR1						SLC6A10PB
	PXMP4	PRKCA						SRPRB
	FGGY	SIRT3						PWP1
	ALS2CR11	ANP32A						NPM1
	ASB18	GALT						DDX19A
	GLRB	COLQ						APRT
	CDH6	PPT1						ADSL
	KCNA4	DYRK1B						PDIA4
	CFAP20	IFT27						UBE3A
	JAM2	ATP5F1						SEC23IP
	SLC38A3	SLC35E2B						PDIA6
	FAM47E	PCGF2						SAMHD1
	TMEM8B	CASD1						CASC7
	PRELP	PIK3IP1						DMPK
	RORA	CBY1						DUSP13
	GNG7	REEP5						RNF19A
	LONRF2	KIAA0232						FOXK2
	CECR1	HSPB11						LOC101928625
	GFM2	PIGT						BMPR2
	IDO1	NBL1						PI4KB
	OXER1	ARL1						LOC101060363
	PCMTD2	SSPN						SPTSSA
	GOLIM4	HLA-C						C6orf62
	HMGCLL1	FCER1A						SPHK1
	PRKAR2B	FUBP3						RPL35
	ZNF117	TKTL1						FLAD1
	NUP62CL	FYN						KRT8
	LIN9	CBX7						KLF5
	RERGL	PMS1						STXBP2
	KIDINS220	PBXIP1						TRMT1
	C6orf163	PIN4						CSNK2A1
	ZNF658B	LINC01140						CBS
	P2RX7	C14orf132						RPS19
	IVD	DCTN6						ANKLE2
	HEXA	IL11RA						SLC7A8
	SLC8A1	TCFL5						GTF2F1
	FBLN1	CPEB3						TP53BP2
	FAM81B	PNMA2						R3HDM4
	AS3MT	MDH2						SLC2A14
	BHLHE41	CCDC85B						ENTPD6
	IFT43	NR0B2						EPHA2
	WDR48	ANAPC13						SDCCAG3
	ZSCAN26	ATP5I						PELO
	PEX7	SNAPC5						LRRFIP2
	C14orf159	C19orf60						TRAFD1
	KIAA1755	ST5						TRA2B
	CLTCL1	GOLGA1						CRY1
	ADAM22	TRIM33						RAB27A
	CACNA2D1	FGGY						SRSF7
	SACS	SDHAP2						PCID2
	ATF7IP2	CNOT4						RPL14
	RMDN2	NR3C2						ACOT9
	HAND2-AS1	UROD						GPR89A
	IKBKAP	COPS7A						JOSD1
	PIWIL4	CLNS1A						NRAS
	JAM3	CLASP2						UPP1
	FYCO1	TBC1D2B						CELF1
	TNIK	ATP5O						THOC5
	CYBRD1	NDUFA10						IL1RAP
	PER2	LOC101930578						AARS
	GSTA4	DDAH2						AK2
	ZNF462	S100PBP						LRRC8B
	GRIA3	DHRS11						YKT6
	MYOZ1	SIRT5						CHMP1B
	ANP32AP1	NDUFA1						CLMN
	ZNF627	CPT2						ADRM1
	TTLL1	TTLL1						KIAA0040
	CSAD	SGCA						FGF7
	NCBP3	RPS10-NUDT3						AP3D1
	DLEU2	HDAC9						NIPA2
	CETN3	ZNF559-ZNF177						RPS6
	KIF3A	NRP1						CARS
	RNF20	PMS2P1						PIGH
	BTBD8	SULT1A1						SEC61G
	GBP3	RBFOX2						POP7
	SNORD115-25	CNNM4						PLXNA1
	EHD3	AP2B1						C18orf8
	IL2RB	LOC101928830						PDXK
	ITPR1	KMT2A						OTUD4
	PXDNL	ZNF277						EMC8
	FAM179B	C19orf54						NGLY1
	C22orf46	ARHGEF15						GFOD1
	MN1	ERI2						GPS2
	TF	NBPF20						SAP30BP
	PLSCR4	CRYBG3						RPL15
	GDAP1	MRC2						BUB3
	LRRC6	BRE						MPP3
	CAPN6	PTPRA						HTATIP2
	NIN	MDH1						ARC
	IL34	RAB3A						POM121C
	ABHD10	ABHD14A						CCT4
	TNFSF10	VPS41						MRPL42
	ALDH7A1	PARP12						EMC6
	ORC3	BCKDHA						CACNB1
	PRKY	GNB5						CHI3L1
	LIMA1	ESR1						ATG5
	CCDC102B	TRPC1						DPY19L1
	ALMS1	NUDT3						MED8
	CAPS2	TLN2						ARFGEF2
	ANP32A	PPP2R5C						NDUFAF4
	ZNF528	RRAGD						NCBP2
	BDH2	MEX3D						KIAA0100
	GPX8	RGS6						RNF41
	ABHD11	MKRN1						GLS
	PLXNA4	KDELR3						TLR2
	MPHOSPH8	SUPT6H						PSME3
	SLCO4C1	LOC728392						PTGER3
	NCOA2	HERC5						ZNF259P1
	USP51	NUCB1						PPM1G
	TANC2	COX11						RRP12
	ANKRD36B	TXN2						CHAC1
	MYLIP	FAM189A2						MIR6132
	RIMKLB	FAXDC2						NCBP1
	CD163L1	DNASE1L3						HIST1H2BD
	HCP5	PTRF						CTBP2
	LOC100506127	RTF1						CHN2
	GLIPR1L2	MRM2						MTMR1
	FAM106CP	CHCHD7						FUS
	ANKAR	NLRX1						ZNF143
	TSHZ2	ZBED1						RPL18
	ZNRD1ASP	B4GAT1						PPP1CA
	COX15	RGS3						PES1
	TCP11L2	PRUNE1						H2AFX
	TMEM30B	SP110						DNAJC2
	IFT80	PJA1						SNN
	CCNG2	CUTA						NXT1
	ISCU	FAM45A						SNORD38B
	RAD51B	CTSA						CASP3
	CIRBP	ARL6IP5						ZCCHC2
	HAAO	ADAR						NCLN
	CYP46A1	MIR5193						MIR6734
	SPATA20	SLC25A20						DYRK1A
	ZFP14	RNF144A						LOC101060521
	ZNF415	RHOQ						MRPS17
	EML4	GAS6						TNIP2
	ROBO1	PTPA						POLD2
	GUCY1A3	PSAP						TRAPPC3
	GPR22	MAP3K7						ANXA2P2
	SNTB1	ZNF302						RPL13AP5
	BEX4	WDR48						GTPBP2
	MAOB	PPP3CB						ARL2BP
	SNORD115-43	ATG14						ACOT7
	DOCK10	PATZ1						PDE4D
	OLR1	SLX1B-SULT1A4						HNRNPA1
	CATSPER2	SAMD4A						EMC3
	C17orf75	IVD						OSBPL11
	ZNF91	BBS10						PSAT1
	C19orf18	TRIM6-TRIM34						UBE2L3
	SLC16A14	MCM2						THBD
	CLSTN2	MTMR11						SPINK1
	DTWD2	MPPED2						G6PD
	SLC25A45	RPL3L						GABPB1
	PKD1L2	DTX4						CXorf40A
	RBM43	TNIK						TNS1
	LANCL1	FH						SLC12A4
	GXYLT2	COPS4						EBP
	QDPR	DHX40						ALAD
	PPP1R9A	CX3CL1						RALY
	MUM1L1	NARS						CRK
	ZNF493	CTDSPL						DNAJC3
	ADD3	SLC35F6						GIT2
	MRPS31P5	XPA						ALPL
	FBXL20	TSPAN4						EFNA1
	PCSK5	LOC101930416						RELA
	GSN	MYBL1						NOP10
	LIMCH1	ACSF2						GTF2H1
	THEMIS	LAMC1						ATAD2
	INHBA	CUL5						AMIGO3
	PCLO	KCNS3						SLC4A7
	CHMP5	PRRC2B						UBE2G2
	CYSLTR1	PCSK5						MAP2K4
	LOC100289511	TNS1						DEXI
	KCNJ2	OS9						SNX4
	ZNF717	SELP						TNFSF12-TNFSF13
	RUNX2	UBE2I						KCND3
	RGN	NYNRIN						UTP6
	CXorf23	NCDN						SSFA2
	GAS2	PTPRM						PIEZO1
	RHNO1	TTC28						STX4
	CCDC168	FAM111A						GAS7
	NUBPL	SYNDIG1						RIPK1
	SNORD109B	FAM127A						TXLNA
	C20orf194	ME3						HOMER3
	ZNF711	ALDOA						SLC25A14
	ATM	TFEB						SBF1
	MKS1	AFG3L2						ITPR3
	AHSA2	RWDD3						SEL1L
	APCDD1L	RSRP1						CCDC6
	ZNF280B	SGSM2						MIR6513
	HEG1	LOC339166						ENY2
	EVC	COX5B						FRMD4A
	ARHGEF6	CS						PWP2
	HERC4	DNAJC24						RIPK2
	OR7E13P	HMG20A						TICAM1
	STON2	BACH2						HGS
	SYT17	KHDRBS1						TMCO1
	FN3K	NISCH						USP34
	WBP1	CDC16						NADK
	FAM13A	GLRX						ARPC4
	LURAP1L	FAM114A1						PAK1IP1
	LCN12	KIAA0391						CADPS2
	TBCEL	C5orf15						PMFBP1
	R3HDM2	IFIT5						MAP4K5
	TCEA2	PMS2P9						ELK1
	HMGCL	BZW2						SSBP2
	SLC16A4	ANP32B						KIDINS220
	KAZALD1	TSPOAP1						PDCD11
	TMEM231	MACF1						MICALL2
	ZNF442	GABARAPL2						APEX1
	ZNF512	GLT8D1						NUS1
	MASP1	PBLD						PPARG
	ARHGEF28	MCM6						GNMT
	IPCEF1	SPIN2B						SOS2
	MCM4	AGPAT1						EDEM3
	SYT11	MCCC1						PMM2
	DENND1B	HCFC1R1						DIAPH1
	LOC100133315	PIP4K2B						MAST2
	SLC38A6	PEX19						AGPAT5
	AKAP13	SEC62						USP7
	ZNF808	MKRN2						ACSL4
	NNT	ORAI3						SMN2
	ZNF300P1	DDO						SMAD5
	RELN	GRN						EIF2B4
	CLU	MSH2						TLK2
	TCEANC	ANKRD34C						AKTIP
	ABHD1	NDUFA3						STEAP3
	TRIM2	FBXW4						DYSF
	ANKRA2	LEFTY1						ZPR1
	MIRLET7F1	HLA-A						MAZ
	CA5B	ESD						MPZL1
	WLS	SNHG4						EIF6
	CEP57	SUPT7L						DEDD
	F10	PRKACA						TEX30
	ADAL	FCGRT						RBM8A
	ORMDL3	TRMT1L						SEC14L1
	RAB3A	C9orf16						MIR664B
	TMEM178A	DHRS3						SNHG17
	NR3C2	TFDP2						CHST1
	UFSP2	SRPK3						MIR1908
	CAMTA1	IGK						AHNAK
	CTNNA3	SCCPDH						MAN1A1
	C11orf71	GUSB						TOP1
	THY1	HBD						FAM32A
	PKD2	GSTZ1						TESK1
	LRRK2	LDHB						IPO4
	EPSTI1	C3orf18						PITPNC1
	ACSF2	FAM110B						CAPG
	MDFIC	GOLGA3						BLVRA
	PLS3	BTN3A3						LOC102724788
	GPA33	SMARCAL1						MPRIP
	ZNF25	REPIN1						ATP6V0B
	FAM111A	TOPORS-AS1						BCR
	TTC12	KAT7						DGUOK
	METTL25	MGST3						CDK2
	PTGR2	CARD10						MTMR4
	ZC3H6	FAM134C						RPL6
	CBY1	VIPAS39						SPTLC1
	CRBN	BBS1						NFKBIE
	CD47	AGK						DNAJC16
	STEAP2	LIN7B						TTLL12
	HLA-DOA	DDX1						SIAH2
	COL24A1	VAMP2						SNX1
	HERC1	STOML1						MIR6805
	ILF3-AS1	VAMP3						U2AF1
	PDK1	DOCK1						CTIF
	LINC00310	STAU1						FAM216A
	CLASP2	OVCA2						NMB
	AIG1	LGALS3						GRB10
	DST	POGZ						ODF2
	C9orf131	MAPK8IP3						UBE3C
	SYTL5	NLRP1						KIAA0391
	DUSP16	NCOA4						NOL7
	TBX5	RMND5A						PDLIM4
	COQ5	MAN2B2						ITPKC
	FRMD6	GSTK1						ATP6V1B2
	MEOX1	CEP83						NUP188
	SPTLC3	NAP1L4						NRBP1
	TANGO2	STXBP1						NMT1
	ACKR4	WDR37						DSC2
	IL7R	TMEM231						LSAMP
	CNTNAP3B	TCEAL4						PARVA
	LOC100499484	SLC35A1						STRAP
	CNTNAP3	FAM102A						SLA
	C12orf29	SKP1						SLC29A2
	ZFP90	TPP1						STRA13
	IMPACT	CAMK2G						PCDHGA3
	TMEM14A	LOC101929047						MSL1
	RALGPS1	TSN						ABTB2
	TPR	BMP6						MTCH2
	C14orf37	SETD3						ALG13
	ALPK3	TCF7L1						HSPA14
	PARP14	IL36A						FGF22
	C4orf36	UQCRFS1						GTF2E2
	SMIM8	MYH14						EPN2-IT1
	SAMD9	DENND2A						SERPINB8
	EXTL1	TPP2						SLC7A2
	TFCP2	ST8SIA5						GTF3C2
	INTS2	HPGDS						SPTLC2
	SLC5A4	RBM10						NHP2
	DMC1	CHN1						CHST3
	RPL34-AS1	SNCAIP						CD44
	FAM188B	UBB						EXOSC4
	ZC2HC1A	RXRG						TMBIM6
	OLFML3	ECI2						LPP
	BBOF1	ECHDC2						DCTN5
	DYNC2LI1	ACP6						ELK4
	SNORD94	CSAD						SETX
	MSH3	ABHD11						FNDC3A
	TM7SF3	KIAA0196						RAB22A
	SMAD9	CDK14						IL17RA
	ARGLU1	NME6						TFE3
	HNMT	STAT5B						DDX49
	CLASP1	PACS2						MERTK
	C5orf63	TMEM30B						SLC2A1
	KCTD7	ZNF106						PRDM2
	FUNDC1	PPP1R13L						POLR2D
	MGEA5	IPP						ACVR1B
	PAAF1	SYNRG						STX3
	VIPAS39	TMEM80						ASPSCR1
	ZNF737	MGST2						RPL17-C18orf32
	SDPR	PEX12						SRF
	NICN1	CDS2						TFPI
	SNCAIP	COPG1						SOS1
	HMGN3	CYFIP2						CALD1
	VPS45	KIAA0355
	EBF3	PLEKHA6
	PFKM	RAB7A
	AKAP11	ZNF580
	SSC5D	KCNMA1
	ZNF135	LINC00965
	CHN1	KLHL22
	PCDH7	PPT2-EGFL8
	SNORA20	ZBTB22
	FAM129A	ATAT1
	TCF4	PRCP
	ZNF138	TPR
	SMARCA2	ISYNA1
	ERMP1	CUX1
	COG6	LETMD1
	ZSCAN30	DBP
	FERMT1	ATP5H
	LDB2	DNM1
	PDGFC	ZNF544
	PDGFRL	HIST3H2A
	SLAMF7	FAM8A1
	FAM149B1	MED12
	CASC2	GPAA1
	IGF1	SCPEP1
	PPIP5K1	USP22
	ST8SIA5	RASA1
	COA5	GAB2
	GATB	NT5E
	PEX1	DYNC1H1
	C8orf44	CAMKK2
	ALG13	ZNF204P
	BBS4	PIP4K2C
	CX3CL1	TARBP1
	CRYBG3	PBX2
	KPNA5	SNUPN
	IFT22	ATP5G3
	RAD54B	MAT2B
	DCHS1	ZNF14
	ING4	EIF3F
	DZIP1	ERP29
	ITFG1	MLH3
	MBD5	PTPN20
	LOC100291105	TSEN34
	PARM1	SLC22A17
	KCNIP1	MIR6890
	PSMB9	LRRC20
	SDC2	CDK5RAP3
	P2RY8	N6AMT1
	CHST6	ZBED8
	RAMP2	ATP5B
	ZBTB4	MINK1
	HRC	BTN3A1
	PPWD1	ARPC4-TTLL3
	RBM24	GCOM1
	LMTK2	AGO1
	ROR1	TCF25
	ENOSF1	TMEM189-UBE2V1
	ZNF283	MB
	ZSCAN18	CBFA2T3
	CHD6	DYNC1I2
	LAMB2	SNX3
	FADS2	CDH6
	TK2	P4HTM
	ZNF738	GOLGB1
	PCDHB10	IRF5
	SH3GL2	CD8A
	IL2RG	KCNAB1
	SELL	MYO1B
	NALCN	SCAMP1
	SNORD115-23	TMEM242
	UACA	HMGB3
	NECAB3	BCHE
	NUDT6	OSBPL2
	PPP2R2B	CLSTN2
	ZBED8	ENTPD1-AS1
	ADCY10P1	COX7A2L
	ZNF471	C15orf38-AP3S2
	IGKC	NBAS
	TMEM17	AMPH
	LEF1	LOC101929087
	VEGFC	NSFL1C
	VWA7	TFB1M
	ZNF713	NME3
	CASD1	IFFO1
	MCMDC2	TGFB3
	HLA-DQB1	DPEP2
	WEE1	ALDH2
	PDE3A	TMC6
	TPPP3	PEX10
	SCRN3	FHIT
	C4orf46	CKAP5
	FAM173B	TMCC1
	NOTCH2	CNOT1
	ALDH9A1	PTPN9
	ADCY6	NTHL1
	DSEL	GTPBP1
	PNMAL1	ZNF16
	IFIH1	RBBP7
	FASTKD1	SMARCC2
	STX16	VPS11
	CCDC191	PIGB
	MTTP	NEK9
	CENPC	TCEB3-AS1
	CTSO	CUEDC2
	LACE1	SLFN12
	PTPN3	PEX3
	KMT2A	ABCB4
	NRIP2	WDR6
	KLHDC1	GNA14
	STARD5	KDM4A
	PRKCA	ADCY1
	TOM1L2	EIF3K
	SGSM1	FKTN
	SNORA4	RXRB
	SEMA5B	POMT1
	LRP2BP	C14orf1
	ZFP37	CDK1
	SLC16A2	DDX28
	PCNX4	SLC16A2
	LRRC49	CBX5
	LOC728392	COL4A5
	ZNF44	ZNF629
	PLCB1	TUFM
	VDAC3	CACNA2D2
	TP53INP1	TCF3
	ZFAND5	AHSA2
	DHTKD1	SMIM8
	SCARNA9	BCL7A
	SLCO1B3	RTP4
	ZC3H13	TTC1
	FAM162A	ITGAX
	MTHFD2L	GRHPR
	LRBA	NDUFA4
	RGS7BP	RNMT
	CDKL3	HYMAI
	FRK	PPCS
	ENO2	NACA
	CCDC91	HEXA
	SNORD115-20	MPV17
	SHC4	BRCC3
	ZNF423	C2orf68
	WSB1	GNPDA1
	DUSP19	C16orf62
	SPATA18	DYNC2LI1
	ZNF827	SLC16A5
	LFNG	DHRS1
	MAGI2	ZNF688
	HYI	TSSK2
	NES	COMMD9
	BBS10	DDX60
	KBTBD7	RPL22
	DPF3	UQCRQ
	RRN3P1	PTPRN2
	DHRS11	NFATC1
	ZNF233	TBCB
	EPB41L2	ICE2
	SUN1	SAMM50
	RAB9B	OSBP
	STMN1	SCNN1B
	SLC30A1	SMYD3
	DDX6	CCNA2
	AVIL	IL2RB
	CBFA2T2	IRF2BP1
	GRIK2	PIGO
	LOC401320	FCN2
	XKR4	RTFDC1
	BHLHB9	UQCRB
	NCDN	RPS29
	MLLT11	KIF13B
	CD3E	STAU2
	GPR162	CEP290
	USP30	MID2
	CTF1	TMEM59
	TP63	CCS
	PSD3	PPP1R26
	SMYD2	COA3
	SLC1A7	TSPAN32
	ZNF518A	IGBP1
	ACCS	HELZ
	RNF169	GZMH
	RRN3P3	LMBR1L
	USP22	SLC48A1
	SLC14A1	DZIP1
	TANC1	LOC81691
	CNTN4	PPP1R16B
	LOC100131826	MICU1
	TBC1D9	LRRC1
	GFRA3	HOXC10
	PMS2P6	ZNF337
	TMED4	EVC
	VCAM1	NCAM2
	ADSSL1	LECT1
	ZFP82	SULT1A2
	NAB1	RFC1
	CYP2U1	SOX13
	RNF150	TRIP11
	LOX	YLPM1
	CETN2	PUM2
	LINC00328	PIGN
	HELB	OGG1
	C12orf75	TGM4
	EZH1	ATXN10
	COL6A6	EEF1A1
	XPC	AKR7A3
	PEX3	CIAO1
	EPDR1	PGAP3
	MUC3B	COX4I1
	NKAPP1	TRAPPC11
	ZNF84	WDR70
	ABCA9	CHST10
	PARD3B	SAP18
	MAP4	KLHL9
	POU6F2	FAM149A
	EFCAB7	UNC45A
	EIF2D	MCM4
	CARNS1	ACE
	THYN1	EP400
	HRK	METTL21B
	LINC01296	MECP2
	LRRC37A3	EIF2D
	ARSG	BCAS3
	ZNF17	EHHADH
	DNM3	USP32
	FMNL3	ZNF292
	N4BP2L1	CNGB3
	MYEF2	TRPS1
	LRRC37A4P	EFHC1
	DNAAF3	CLK2
	COMMD1	SKAP1
	LGALSL	HDC
	N6AMT1	CAMTA1
	IFT27	ARHGAP17
	TBCK	THTPA
	CCDC28A	TAB1
	AQP10	GOSR1
	DOCK1	CRTC3
	KBTBD3	ACSM3
	SERINC5	TRIM68
	TMEM261	ELP3
	PNPLA7	ABHD14A-ACY1
	CDKN1B	SCG5
	SOHLH2	PFDN1
	TEX9	NPRL2
	SRR	XCL2
	RN7SL832P	LRRC37A2
	NRP2	RABL3
	GAB1	LAMTOR2
	LINC01011	TMEM8B
	TYRP1	GFAP
	NOTCH2NL	DSTYK
	LETMD1	MTHFSD
	CSPG4P5	RERGL
	BAZ2B	ZNF625-ZNF20
	ACAD8	SPACA9
	CCDC159	ZNF516
	KDELR3	NCSTN
	RBM5	DDI2
	KBTBD12	ZNF132
	TTC37	CORT
	ATXN1	RNF2
	ZSWIM5	NRDC
	TARBP1	TTC23
	GPR83	THRA
	ST8SIA2	IMPACT
	SLC6A4	BRF2
	ZNF578	SLC6A1
	COL3A1	HIST1H2AM
	SNORA41	HIRIP3
	UNC80	CNTRL
	RFTN2	C1GALT1
	TMEM237	LOC730101
	LOC100128035	RAB14
	PRIMPOL	GAPDH
	DKK2	ASH2L
	PLK2	MOSPD3
	CAP2	MNS1
	DDO	DCTN3
	LINC00467	C5orf42
	WDR78	LOC100996542
	NRP1	SRBD1
	MRPL16	BRS3
	SCAF11	ABCA11P
	RCBTB2	SIPA1L3
	B2M	TK2
	SRBD1	C19orf66
	APOBEC3G	PSRC1
	EFCAB6	TDRD3
	ZCWPW2	FASLG
	SIRT5	BCL11B
	CDCA7L	RBMXL2
	NRBP2	ZNF197
	PATJ	RASGRF1
	SWT1	RPAIN
	NCR3LG1	NPR2
	CEP192	PMP2
	ZNF527	DENND6B
	ASAP2	TENM4
	DDX17	PEX1
	KDM1B	TMEM147-AS1
	TCEAL8	MVB12B
	RABGGTB	ZFYVE26
	PRF1	SLC16A4
	LDB1	KRT20
	RBM4B	ZNF623
	LOC400590	HUWE1
	SLFN5
	PIGN
	APOL6
	RTP4
	LRRC34
	PPP1R3A
	EBF2
	ZNF630
	RGL1
	JMJD1C
	GAB2
	TAS2R13
	SPG11
	LUC7L3
	ZNF254
	CEP89
	HEMK1
	HIST1H4D
	DTX2P1-UPK3BP1-PMS2P11
	LOC102724238
	MS4A2
	DLG2
	BLID
	ADAM20P1
	HMG20A
	KIF22
	KIAA1671
	KIAA1429
	TMEM74
	RNF207
	ANGPTL7
	LPXN
	MINK1
	STAT1
	SLX4IP
	CBX7
	ANK2
	ARMC2
	RNF146
	MPC1
	SLCO1B7
	WDR66
	SLFN12L
	ANKRD23
	MAML3
	SPEF2
	ANKH
	C6orf203
	RGS5
	WNK2
	AGRN
	LOC645195
	GLYATL2
	PLEKHA5
	LOC400464
	EIF2AK2
	CLK1
	POLH
	ZNF251
	BEX3
	CD3G
	PFN4
	PREPL
	COL4A5
	TCAF1
	SNORD116-29
	SLC47A1
	KDM3B
	MCF2
	RAB30
	SKA2
	PTCD3
	DPM1
	NUP210
	THAP9-AS1
	CREBRF
	GTF2H5
	HCG8
	RNASET2
	DLC1
	CCDC190
	COMMD3-BMI1
	TACC2
	KLF12
	PWARSN
	SNORD115-7
	ATP2C1
	BST1
	CCSER1
	NDUFA8
	FCRL6
	PGBD3
	TESPA1
	VWA8
	SNORD116-13
	C16orf58
	HLF
	PIK3R6
	IFT172
	ZFYVE16
	NFYA
	KLHL7
	PFKFB1
	PRKAA2
	TARS2
	AKR7A2
	MIEF2
	EFCAB13
	SPTBN1
	ZRANB3
	LIAS
	TEC
	HIST1H2AC
	UFL1
	PPP1R12B
	IDI2
	FBXL8
	CIR1
	ARIH2
	ATP13A3
	ZBTB49
	POLR1E
	MPDZ
	FRRS1L
	TMEM255A
	KDM4A
	PTPN20
	GLYAT
	FBXO21
	KIZ
	MIR26A1
	EIF4A2
	HIVEP1
	CLSTN1
	IVNS1ABP
	NTF3
	KLRC4-KLRK1
	MGC57346-CRHR1
	RTTN
	LMLN
	PPARGC1A
	HIST1H4C
	ERMARD
	TMEM106B
	C9orf106
	MIR29B2
	UNC5B
	TPT1-AS1
	LRRN4CL
	C15orf41
	THAP10
	DYNLL2
	MBTD1
	RNF165
	HKR1
	BCKDHA
	ZNF780A
	TMCC1
	GRK4
	MANBA
	COL4A3BP
	VGLL2
	SYF2
	MIR3120
	NET1
	PBLD
	ANXA7
	TAS2R14
	ATP7B
	IFI27L2
	FTO
	DYNC1LI2
	MBP
	ZNF429
	HHATL
	PLEKHB1
	TAS2R50
	FRY
	ZIM2
	SPRED2
	TTC14
	OPA1
	MCF2L2
	DDAH2
	EEF1A1
	PKD1L1
	LOC728024
	DPH6
	PTPRM
	SIDT1
	THAP6
	PCBD2
	PHF3
	SNORA5C
	TNAP
	FITM1
	DACT1
	MAP1A
	LOXL1
	COG4
	CCBE1
	PCYOX1
	PGAP1
	FAM217B
	ZBTB20
	BDH1
	JMY
	ARL15
	CYP39A1
	TSPYL1
	NTNG2
	TAF1
	TAS2R20
	SNORD115-33
	VPS39
	CXCL11
	PAPD4
	RTN4IP1
	LAPTM4B
	SUOX
	B3GLCT
	KIAA0556
	FECH
	ADGRE3
	CLEC4F
	MEF2C
	CMTR1
	KIAA1324L
	PMS2P1
	SRPK3
	TUFT1
	MLLT10
	DDIT3
	OAZ2
	DUSP15
	TMEM50B
	USP4
	SYNPO2
	TAS2R3
	PNPLA4
	KLHDC9
	C1orf220
	BEND5
	FAM21A
	KIAA1462
	ZFP3
	TFDP2
	FAM185A
	HBP1
	C9orf24
	ZSCAN20
	CPT2
	ECHDC2
	C1orf123
	PCNX2
	SAMD4A
	SPTBN5
	MPI
	BCL6B
	TMEM98
	SULT1C2
	ABI2
	RNU105B
	SOD3
	GSAP
	CA1
	FMO1
	ZEB1
	C11orf1
	SLC4A8
	EEF1DP3
	LIPT1
	NPHP3-ACAD11
	ZFP62
	PMS2P9
	PDK3
	MAGED1
	RRAGB
	MAPK8
	MICAL2
	THAP12
	SLAIN1
	EGFLAM
	ADH5
	ZNF273
	RBM12B
	TTC39B
	C1orf54
	ANGPTL1
	BCO2
	C16orf62
	RPA1
	SYNRG
	SCRN2
	SMCHD1
	BCL2L11
	SH3YL1
	GUSBP1
	CAMK2B
	SEC31B
	LRP5
	DIP2B
	FBN1
	RHBDD1
	TRAK2
	WDFY3-AS2
	GUSBP5
	USP46
	FBXO9
	HTATSF1
	CD52
	KIFAP3
	ARHGAP12
	FAM161B
	DGKE
	MYO15B
	ZNF253
	ZNF564
	ZNF445
	CEP44
	MIR30C2
	PMS2
	FCN1
	SNORA2A
	DET1
	ALPK2
	PFDN4
	MIR1-1HG
	TRAT1
	PCDHB9
	SPIN1
	TAF9B
	ZNF208
	ZMYM4
	MTR
	TRIM66
	TAS2R43
	TTC5
	PWAR6
	CLUAP1
	RPL3L
	SPECC1
	DCAKD
	ALKBH7
	ZNF626
	TNNI3
	ZNF772
	TCAIM
	DDX60L
	MCC
	RUNX1T1
	MED14
	RFX5
	NEK5
	CDS2
	FAM188A
	TENM4
	SCARNA13
	FAM214A
	SGSM2
	MYO1D
	UPB1
	THRB
	KIAA1109
	LOC153684
	ERAP1
	RECK
	CD1E
	GOLGA6L10
	ELAC1
	THAP9
	YTHDC1
	LOC100419773
	GLCCI1
	DDHD2
	GOLM1
	PNRC2
	PGBD5
	SLITRK6
	FZD2
	ZNF287
	ZNF85
	THNSL2
	FBLN7
	EPHA4
	CD200
	LRRC2
	MAGI1
	ZKSCAN1
	MROH7-TTC4
	ARV1
	NYNRIN
	EPG5
	LENG8
	ZNF426
	EFR3B
	SATB1
	PCYOX1L
	RNF217
	DCTN6
	TCEAL7
	TKFC
	LNX2
	ZNF793
	NBEAL1
	EFCC1
	SSUH2
	PAQR8
	CFAP69
	ARMCX1
	SNORA54
	FGD6
	SNORD116-16
	EID1
	MAP2K5
	CES1P1
	NSMCE1
	ZNF540
	PLGLA
	SMARCAL1
	LYPD1
	SENP7
	RAPGEF2
	AFAP1
	SEPP1
	ZNF608
	PCOLCE
	TMSB4Y
	UBXN10
	PIK3C2B
	AMOTL1
	MYOM1
	C20orf96
	TNKS
	RXRB
	KCNC4
	POGZ
	ZNF33B
	ST8SIA1
	TBC1D2B
	UBB
	ABCA6
	WDPCP
	CCDC93
	PLA2G6
	FBXL4
	VPS41
	SH3D21
	ZZZ3
	LDB3
	ENTPD1
	TRIP11
	RNMT
	FSHR
	FAM227A
	CBR4
	SGCD
	PACRG
	ENPP5
	ETV1
	ITM2A
	ANKRD20A12P
	MSRB2
	MIR2110
	FGF9
	HTR2A
	SNORD116-11
	HYKK
	GOLGA6L5P
	CCDC144CP
	DAND5
	NAP1L5
	UNC5C
	LEPROTL1
	ERLIN2
	USH2A
	ME3
	HSD17B14
	ITM2C
	SLC37A1
	KIF9
	HTRA3
	LOC653080
	IGIP
	CNKSR3
	C11orf74
	KTN1-AS1
	NEK9
	MRPL46
	SLC44A2
	CCDC8
	SLC23A2
	MROH8
	ZNF852
	OCIAD1
	CLK4
	MED12
	NLGN4Y
	LINC00680
	SPATA17
	PRTFDC1
	ULK4P2
	MEF2A
	PUS10
	OSBPL2
	SETMAR
	SDHA
	GZMA
	ZSCAN31
	LOC100506730
	DCAF8
	SELP
	CASP12
	TNFSF13B
	DHRS1
	CASC4
	ZNF587B
	MYL1
	ST3GAL6
	ABCA2
	NFYC
	DKFZP779L1853
	VEZT
	SIPA1L1
	LOC646938
	FAM227B
	CCPG1
	ERVK13-1
	RAMP2-AS1
	LRRC37A2
	DLGAP1
	KCNE1
	BOD1L1
	LINC00680-GUSBP4
	ITK
	IL11RA
	MAP7D3
	HLA-F
	TAS2R31
	CEP95
	ZNF519
	TM6SF2
	APLF
	CHKB-CPT1B
	NDUFB5
	C3orf33
	FAT4
	DCAF16
	ISOC1
	CHSY3
	REEP2
	TRIM41
	KIAA0825
	VEGFA
	STAG3L4
	CUBN
	CD27
	SPATA7
	TRMT5
	IGHV3-23
	DUOX1
	TAF15
	MAP4K3
	METTL14
	ARSJ
	LNPEP
	WIPF3
	HTRA4
	RNF170
	C11orf21
	RARG
	PAN2
	TMEM116
	MPHOSPH9
	ZC2HC1C
	DMXL2
	TMEM159
	GLOD4
	KATNAL2
	ZNF256
	FXR1
	PHC3
	DNAJC19
	LOC100287934
	DUSP10
	CCDC7
	CTSW
	CRADD
	STARD9
	NEO1
	C16orf45
	RANBP10
	BCAS3
	MRI1
	WTIP
	FAHD2B
	ANTXR2
	HARS2
	TNFAIP3
	STX7
	KIF27
	CDC14B
	SMS
	PRRG3
	POLR2M
	PROX1
	TDRKH
	FAM107B
	MYBPC3
	FIGNL2
	SCARNA6
	NDUFS1
	DPH3P1
	C21orf62-AS1
	CYP4V2
	ANKRD33B
	IK
	LYRM2
	PPIL4
	GIMAP2
[truncated: 2,208 more rows]

## Sheet: ICM DEGs (padj<0.05, |FC|>2)
UPREGULATED GENES							DOWNREGULATED GENES
Microarray			RNASeq	Mass Spectrometry			Microarray			RNASeq	Mass Spectrometry
GSE76701	GSE57338	GSE5406	GSE116250, PRJEB42485, GSE46224, GSE48166	PXD008934			GSE76701	GSE57338	GSE5406	GSE116250, PRJEB42485, GSE46224, GSE48166	PXD008934
HBA2	SFRP4	ASPN	AEBP1	RBP4			CD163	SERPINA3	MYOT	MYH6	SAA1
TLL2	ASPN	LUM	PI16	APOA4			LYVE1	FCN3	IL1RL1	NFXL1	COX17
CXCL2	HBB	EIF1AY	MDK	TF			CPM	IL1RL1	HOPX	CA14	GPT
SNCA	NPPA	NPPA	COL16A1	TTR			VSIG4	PLA2G2A	FKBP5	RNASE2	BCAM
MALAT1	EIF1AY	HBB	FRZB	DES			ADH1B	MYH6	NRAP	C1orf105	LGALS1
ITIH5	OGN	MXRA5	SMOC2	VIM			FKBP5	CD163	MYH6	ETNPPL	QARS
ANKRD34C	FRZB	HBA2	ISLR	TSPAN14			F13A1	SERPINE1	PTX3	BLM	GALK1
DPYSL3	COL14A1	COL1A1	FMOD	CLU			MRC1	LYVE1	CD163	FCN3	MYH11
EXT1	LUM	RPS4Y1	MFAP4	AHSG			IL1RL1	VSIG4	ANKRD2	METTL7B	STAT3
KCNN3	MXRA5	COL3A1	SNAP47	SERPINA6			ST6GALNAC3	SLCO4A1	FCN3	LSAMP	MRPS35
SVIL	USP9Y	COL1A2	COL9A1	HSPB6			GRB14	HMGCS2	CNN1	FTH1P2	SRPRB
TNXB	IFI44L	PTN	SDSL	DDAH1			MAMDC2	MIR208A	SERPINA3	AC008753.1	PERM1
HLA-B	SMOC2	LOC100506558	BRSK1	COL18A1			ITGAM	RNASE2	CYP4B1	HSPE1P4	APOBEC2
TNNT1	HBA2	OGN	CA3	KNG1			RNASE6	MYOT	PLA2G2A	AC083902.2	SLC16A1
THSD4	PHLDA1	COL15A1	EGR1	APOA1			NID1	ADAMTS9	SERPINE1	TUBA3D	RPL7
ATP2B4	MNS1	NREP	PENK	MFAP4			C1orf162	ANKRD2	PDK4	KCNIP2	FUNDC2
P2RY8	DDX3Y	CXCL12	PODN	CLEC3B			EVI2B	CYP4B1	SLC19A2	PLA2G2A	MYL9
MX1	SFRP1	THBS4	F2R	PRELP			AASS	MGST1	LMCD1	FCGBP	SARS
MAGED2	UTY	LAMA4	HTRA1	HSPA2			CSDC2	ADAMTS4	MT1M	AC131902.3	IPO7
CARNS1	FREM1	SFRP1	APOA1	NES			PQLC2L	METTL7B	FLNC	DHRS7C	SH3RF2
XPO4	C6	FRZB	LTBP2	LUM			TMTC1	AOX1	PLIN2	HMGCS2	TGM2
HLA-G	FNDC1	HLA-DPA1	WNT9A	TGFBI			RNASE2	C1QTNF1	SLC38A2	SERPINA3	CD163
LOC100996809	PTN	PPP1R3C	PLVAP	ITIH2			ZNF682	CNN1	SLCO4A1	HOPX	PDK4
HLA-F	DSC1	ISLR	MCAM	F12			MANEA	RARRES1	MIR3652	LAD1	COPB1
GAB3	CHRDL1	LRRC17	IGLC1	APOC1			MARK3	FCER1G	HMOX2	AC025048.6	EIF4G1
PSMB9	ECM2	SFRP4	MAFK	HBD			CHAC2	TUBA3D	CCT2	RPS3AP6	FKBP5
SP110	PI16	PLXDC1	NPPA	IGLV3			MT1X	PI15	FASN	NDUFA5P11	ANXA3
AKAP13	TTTY10	IFI44L	EGR2	A1BG			ACSS3	GALNT15	NPTX2	MYOT	NCEH1
FREM1	NAP1L3	LTBP2	MRC2	CRK			P2RY12	SPP1	MT1X	AC024592.3	PVR
TJP1	PDE5A	FBLN1	PHLDA1	SERPIND1			PLA2G12A	CCL2	HSPA1B	ELOCP2	MYH7
GJD3	CRISPLD1	ANOS1	CTGF	HEL			C15orf65	S100A8	CDC37L1	MTATP8P1	ABCB7
PPP1R10	MME	SPARC	CPXM2	C3			PID1	ALOX5AP	TXNRD1	AL138752.1	VAMP3
NOTCH3	GUCA1C	PHLDA1	ID4	HRG			C1QC	AREG	ENO1	AC027309.2	IGF2R
HLA-C	ASB14	HTRA1	CRISPLD1	HPX			GLUL	LCN6	S100A9	AC011890.1	LCLAT1
PARP14	OLFML1	ABCA8	DNAAF3	EHD3			USP31	PTX3	KLHL41	EIF4EP2	SND1
BST2	NRK	ECM2	SSC5D	SYNM			PLCXD3	GFPT2	GLUL	ATP5MFP5	DHX9
SPTBN1	EGR1	FZD7	ARID5A	V<kappa>3			SLC2A1	CSDC2	ATP1A1	SRIP2	PPP1R13L
TRRAP	LRRC17	DPYSL3	STAT4	DKFZp686G11190			METTL7A	ECRP	GPX3		SLC27A6
PIK3C2B	TLL2	SLC27A6	ANTXR1	SYNPO2L			FAM58A	C1orf162	CDK2AP2		SMTN
	RPS4Y1	EDNRA	COL14A1	HBB			IL6R	AQP3	LPL		SETDB1
	HAPLN1	CFH	EGR3	HBA2			GDPD1	LAPTM5	ASNS		ND5
	MFAP4	SEPP1	CENPA	THBS4			PALLD	ANPEP	FOSL1		ACSS3
	PLEKHH2	RGS5	MKRN2OS	CA2			POLR1D	TIMP1	FHL1		EML1
	IGSF10	IFIT1	BOC	IGKV1-5				IL1R2	CYR61		COX8A
	STAT4	SPTAN1	MXRA8	APOA2				SGPP2	NAMPT		AP2A1
	TMEM71	MARCKS	SOD3	MFGE8				LOC285847	GLRX2		ACSF2
	MATN2	BTN3A2	ECM2	ITIH1				NPTX2	LYVE1		COPG1
	OMD	THBS2	FOSB	IGK@				SHISA3	TIMP1		KPNA3
	KDM5D	CRYM	LUM	CA1				CD14	PCNT		LYRM7
	SCUBE2	MYH10	UCHL1	UQCR11				GGT5	MTHFD2		PTER
	ISLR	COL21A1	C12orf75	C4B				ETNK2	XIST		FXYD1
	SULF1	SYNPO2L	FBLN1	APOB				CHRDL2	CDKN1A
	SLC16A9	MFAP4	EIF4EBP3	SERPINF1				TUBA3E	TIMP4
	POSTN	FBN1	CDC42EP5	CFH				TNC	RBP4
	CRYM	GJA1	CCDC3	IGKV4-1				SLC11A1	MYC
	GSTM5	DPT	MMP2	COL14A1				C1orf105	TNFRSF11B
	FMOD	ADD3	ZSCAN18	IGKV1				PLIN2	AP1S2
	CTSK	HLTF	LTBP4	VCAN				SLC7A1	STAT3
	CXCL14	FAM134B	TNFRSF4	DKFZp686C11235				CCR1	CSDC2
	SCN2B	ZNF423	PRELP	IGHV1				TMIGD3	DDX39A
	LINC00670	DDX3Y	JUN	BGN				TIMP4	DNAJB4
	CXCL10	ALDH5A1	ZFP36	UCHL1				CTSC	SLC22A5
	GLT8D2	FHOD3	OGN	SOD3				FCGR1CP	SNORD19B
	TXLNGY	DCN	TIMP2	AMBP				FAM46B	ATF3
	ITIH5	ITIH5	IER2	SERPINA4				C15orf59	LOC101928634
	CCDC113	APLNR	IGHV2-5	ACTN1				MT1A	BAG3
	GATM	HMGN2	CCL3	LMNA				F13A1	RRAS2
	DPT	COL5A1	THBS4	AEBP1				LMCD1	CD164
	ANOS1	RABGAP1L	COMP	HNRNPC				KLHL41	ID1
	LRRC10	FGF1	DPT	VKA17				SLCO2A1	ETS2
	RASL11B	COL14A1	SCUBE2	ANG				SERPINB8	TUBA3D
	ARRDC3	C6	RARRES2	SVIL				MEDAG	SLC38A1
	PROM1	MAP4	C2orf40	IGHA1				ATP1B3	POR
	RGS4	TCF4	CRABP2	APOE				IFI30	ELL2
	ABCG2	FAM13A	SULF1	TECR				LINC00312	AMD1
	NPR3	KDM5D	HSPA2	SLC4A1				S100A9	IFRD1
	EPHX2	ENPP2	SYTL2	LTBP2				PLTP	TRAM1
	SLC27A6	HLA-DPB1	CYR61	A2M				OSMR	LOC101928916
	NT5E	PENK	CX3CL1	CA3				C1QB	NFIL3
	EDIL3	IDI2-AS1	AOC3	OXCT2				WNK3	PNP
	THBS4	LOC101928635	RGS11	EFEMP1				LAD1	IRS2
	NUDT7	IGFBP5	ITGBL1	GATM				TUBA1C	PLEKHO1
	ZMAT1	OMD	CTSK	APOH				HOPX	HSPA1L
	LTBP2	CTSK	IGKV1D-39	ANXA4				SEMA4B	TMEM70
	BTN3A1	TPCN1	IGKV1-17	HEL180				HMOX2	MIR3658
	NREP	LHFP	DNASE1L3	HNRNPH3				VTI1B	AREG
	PODN	TRMT5	STC1	APOC3				TEAD4	BCL6
	KCNN3	EFEMP1	BGN	CISD2				P2RX5	ITGA5
	UCHL1	PPP1R12B	KIAA1755	V2				GPR4	MAP2K1
	FGF14	HSPA2	MATN2	ANKRD1				CHI3L1	OGDH
	FMO4	LRRC49	ASPN	SAA4				CD53	PICALM
	PLCE1	TNXB	IGHG1	C1QB				BCL6	LRRC59
	NEB	ANP32E	COL1A1	IGHV3OR16-9				HAS2	MIR637
	SVEP1	ANK1	IGHG3	IGKV1-39				ALOX5	GOLT1B
	CREB5	CECR1	ADAMTSL5	ACTN4				IL18R1	MT2A
	CPXM2	PDGFD	LSP1	IFIT3				ITGA5	ATF4
	SDSL	ATP8A1	IGLV2-8	SH3GLB2				NT5DC2	RTN4
	CD24	PLA2G4C	THY1	APOC2				PNP	DERL1
	NTM	FMOD	MAP3K7CL					MT1X	SH3BGR
	GPC6	EHD3	CCL14					ARRDC4	RERE
	MAPK10	PDE1A	FBLN2					FPR1	TGM2
	DIO2	TRIM22	RGS4					GNMT	HSPH1
	HERC6	BGN	GEM					TLR2	EIF1AX
	C16orf89	CD74	IGLV1-40					TLDC2	SLC1A3
	ENAM	TTC3P1	JUNB					THBS1	KLF9
	SNCA	SH3BGRL	IGHV3-33					ST6GALNAC3	SELT
	MSS51	IVNS1ABP	IGLV6-57					CD38	NME1
	CCL5	COL16A1	SFRP4					KIAA0040	CEBPG
	HSPA2	SULF1	C16orf89					RAB15	CITED2
	KLHL13	TNFSF10	APLP1					PLP2	SRSF1
	ITGBL1	JAM2	CHRDL1					LPCAT3	DNAJB1
	ENPP2	ANKMY2	TFF3					MT1M	AKAP2
	SLN	CPE	MT2P1					CRISPLD2	SPHAR
	RSAD2	FBLN2	MYH11					MPP3	P2RX5
	METTL21EP	SLC30A1	THBS2					EDNRB	HSPB1
	KLRK1	OLFML3	CD74					ETNPPL	PRPF4B
	PDE1A	HMGB2	RAMP2					IL1R1	FADS3
	BEX1	ARHGAP1	OMD					SLC36A4	RAMP1
	RXRG	EVL	FOS					FAM83B	BAG2
	MYOC	MOXD1	CCL4L2					NID1	UAP1
	EDA2R	TAX1BP3	CFH					SLCO5A1	TGFBR2
	IFIT2	P2RX5	ACTA2					MID1IP1	CLDND1
	SNORD115-44	GPRASP1	CLDN5					CYP4Z1	MAT2A
	CRHBP	NPR3	IRX6					FURIN	NOP16
	ATRNL1	MN1	BHLHE40					SLC2A1	GCLM
	RNU4-2	PCOLCE2	CCL5					C9orf47	H2AFZ
	SLC6A1	C10orf76	IGLC2					DUSP13	CEBPB
	SESN3	CFHR1	IGLV2-23					FCGBP	SDF2L1
	ANKRD29	NFASC	SMOX					SCGN	DUSP5
	FAP	PCOLCE	SOCS3					GPSM2	ADAMTS1
	SAMD12	BDH2	IGLV2-11					C1QC	NAA15
	C10orf71	MAGED1	IER3					CPM	MARK3
	PIK3IP1	HEY1	IGLV3-21					USP31	STIP1
	C1QTNF7	LOC100507472	IGHA1					SH3PXD2B	HSPE1
	CCDC3	ITM2A	IL32					XRCC4	DNAJB5
	SAMD9L	HMGN3	NPPB					CCT2	TUBB6
	FAXDC2	AGRN	AC092745.3					PVR	SRSF3
	CCDC168	C11orf21	ODF3B					STAT3	CHORDC1
	GGTA1P	SMARCA2	IGKC					HSPB2	SOX18
	HLTF	HADH	IGHG2					SIGLEC9	DIMT1
	ANTXR1	TRIL	IGKV3-20					CHL1	PPP2CB
	PRDM1	FUCA1	PTN					SNORA14A	CDH19
	MOXD1	KCNJ4	LMOD1					TXNRD1	MT1F
	IDI2-AS1	COL6A1	CSRP1					LCN10	C3orf52
	FZD7	MYOF	GSN					CBS	ETNPPL
	CCDC80	MX1	HBA1					CYBB	CNIH4
	METTL24	TUBA1A	MMP19					XIRP1	HNRNPAB
	LIPH	TCF7L2	BEX1					CHDH	KPNA2
	TRIM22	ATP6V0E2	COL1A2					STEAP4	EIF2AK3
	FBXO40	LAPTM4B	TPM3					SNAPC5	IQCG
	FAM216B	RGS4	IGLL5					MRC1	MIR8085
	GARNL3	SGCG	ITGA8					P2RY2	GNB1
	ZNF676	FAP	ISG20					C3	MAPKAPK2
	ADAMTSL1	DZIP3	IGHG4					POGLUT1	MTUS1
	UTS2	DIO2	AC234301.1					BCL3	NUDT4P1
	CGNL1	NBEA	IGLV3-1					SULT1B1	MAGT1
	KCNMB2	ASAH1	MXRA5					POR	PLP2
	FGF1	ANXA4	MGP					TC2N	SCARB2
	HTRA1	LTBP1	LTBP3					ATP1A1	GTF2IRD1
	LTBP4	GATM	SERPINE2					CHAC2	RAN
	DPYSL3	HERC6	HBB					MSR1	PALLD
	IFIT3	MMP2	PPDPF					JPH1	USP12
	OGDHL	NEBL	TNFAIP2					CD68	RCAN1
	DOK5	PTGIS	PLEKHG2					PIM1	ANGPT2
	HLA-DQA1	MID1	CXCL2					TMTC1	IFNGR1
	APLNR	FKBP9	SIK1					F8	SLC39A14
	FOSB	PLSCR4	FLNA					GPATCH4	ATP1B3
	FLJ34503	RAB40B	SLC6A6					ADAMTS15	GLRX3
	KIAA1107	CEP68	CD3D					RGAG1	IL1R1
	F3	CTSO	IGHV3-23					BLM	AKR1C1
	HPGDS	LOC100506718	ELN					NAMPT	RAB5A
	MYH10	GLYR1	CCDC80					RAMP1	LAD1
	XAF1	BICC1	FAP					PHYHD1	RARRES1
	KIT	TTTY14	HLA-DQA1					NNMT	TUBA4A
	HLA-DPB1	STK38L	HBA2					SLC22A5	REV1
	PCDHB5	MOAP1	IGF1					GATSL2	SLC25A36
	GNA14	HLA-DMB	C11orf96					ARNTL	YARS
	IFIT1	CILP	CXCL10					ADGRD1	LINC00312
	PLXDC1	ADGRA2	GADD45B					FCGR2A	EMP3
	C20orf166-AS1	DSC1	CCL8					SLC26A2	FOXO3B
	ZNF483	GSN	MT2A					PLEKHO1	YBX3
	SLC40A1	ANK2	TNNI1					CPAMD8	BCL2L1
	LRRC14B	ADAMTSL3	SPARC					PCNT	HSP90AA1
	LAMA4	PDGFC	IGKV2D-28					STEAP3	GRAMD3
	MX1	FAM129A	HLA-B					CDH19	MCL1
	FAM81B	CCNG2	CXCL8					BCL9L	RAB1A
	P3H2	CRY2	IGHV1-2					GRB14	RAB3GAP1
	GPRASP1	LAMB2	IGKV2-24					ABRA	WARS
	C1QTNF2	FXYD6	ITIH4					ZDHHC9	SZRD1
	EPHA3	MEF2C	NR4A1					FCGR3B	DUSP1
	DZIP3	ANKHD1-EIF4EBP3	CXCL9					FAM58A	DDX21
	APBB3	PCCB	IGHV4-61					IFITM2	EIF4E
	BOC	TMEM135	SIK1B					ANGPTL4	CPM
	SFRP2	NOTCH3	IGHM					SEMA6B	NEDD9
	JCHAIN	BEX3	BCL3					MAPK4	CBLB
	LPAR4	PPIC	IGHV3-48					FAM155B	HSPA4
	HIST1H2AK	UFSP2	IGHV3-11					MAP3K6	TSPYL2
	FLRT2	LEPROT	IGLV10-54					FMO5	TCEB1
	OAS1	ITGBL1	MT1P3					APOB	SNRPB
	ANKRD34C	MAGED2	IGLV1-44					PGA4	PRDX6
	TPCN1	SLC25A11	IGKV3-11					FLJ23867	RIOK3
	ABCA10	MYH11	DCN					LIPG	HIPK2
	SPHKAP	DENND1B	IGLV3-10					IFITM3	BZW1
	LMO3	EPB41L2	POSTN					MTHFD2	SSR3
	INMT	ISCU	IGLV2-14					CNTN3	BRD4
	IFI6	OLFML2A	TNNT1					CEBPB	NOS3
	RNPC3	TRAK2						QRFPR	DHX9
	LINC00965	ATPIF1						PCDH20	HAMP
	HMCN1	CCND2						KPNA2	AASS
	THY1	LOC101926921						RNF122	EPAS1
	CXCR4	EFEMP2						CDKN1A	DHX15
	FRMD4B	HLA-E						CCL11	SRPX
	CPE	NAP1L3						NANOS1	TUBG1
	GABRE	NFIB						ADH1B	CD55
	SEMA3D	MFAP5						LRRC59	SNORD10
	BMP4	NR3C1						FADS3	ATP2A2
	HFE2	ADH5						DNAJA4	MAP3K6
	CXCL9	LOC101928361						ITGA3	SNORA68
	FBXO32	SEMA5A						ADCY3	COPA
	NAP1L2	FYCO1						PITPNM1	PDAP1
	IFI44	KCNN3						SLC7A8	SSRP1
	CXCL12	GOLGA8N						LDLR	MYO16
	TMEM182	ERLIN2						MYC	TM4SF1
	CX3CR1	COLEC12						MARK3	EZR
	LINC00174	FZD1						RBPMS2	NCAM1
	WNT9A	ZEB1						C3AR1	AKR1C3
	UGT2B4	THYN1						ATP6V1C2	EDNRB
	DDX60	TPPP3						HS6ST1	CFLAR
	NICN1	SVIL						KCND3	SCD
	CADPS	NDN						NME1-NME2	PSME4
	ZNF844	SVEP1						CRLF1	HK2
	PLA2R1	KLHL7						ALG3	RRS1
	FAM102B	LEPROTL1						RHOD	FAM96B
	CDHR3	PDGFRL						SAT1	LARP6
	ADGRL3	CCND1						LRRC32	RNF14
	PLPPR4	STAT4						SCIMP	ABCF2
	AMY2B	CYP46A1						MS4A4A	POLE3
	C1QTNF3-AMACR	PRKACB						TEAD2	PSMA3
	NTRK2	RIN2						BCL2L1	SAA2
	TGFB2	PAMR1						IL17RB	RAB15
	GBP4	SOD3						EMP3	PAICS
	MIR99A	OLFML1						PTPRU	SPCS3
	SLIT3	VDAC3						ZDHHC16	HSPD1
	ABHD18	TMEM246						ZYX	EEF1E1
	TRIL	LIMCH1						ORMDL2	METTL22
	MEG3	LOC101927733						SLC1A5	TNFRSF12A
	COLQ	JAG1						PDGFRB	NRIP1
	SERPINB9P1	TNS3						SIGLEC16	UBE2S
	TTLL7	ASMTL						SLC7A5	GADD45B
	MIR224	GLT8D2						S100A3	ACLY
	TM7SF2	FEZ1						FAM58DP	LOC101930400
	RABGAP1L	MXRA8						LCP1	DDX3X
	CCND1	PLBD1						RPGR	MAP1LC3B
	ANKRD36C	HEG1						AQP4	PDLIM5
	SNAP47	MASP1						FLNC	MAFF
	EXT1	CX3CR1						MTFP1	SH3GLB1
	AP3M2	SLC2A10						UBASH3B	TPRKB
	CPQ	PLCE1						SNORD49B	SLC6A8
	TNNT1	SGCE						LRRC8A	USO1
	CC2D2A	RNASET2						ACVRL1	HYAL2
	FAM134B	ASAP2						NF2	SNORA70
	CPNE5	LTBP4						CA14	KPNA1
	C2orf40	LDB2						COQ8A	PNO1
	CSRNP3	CFAP20						BBS12	MCFD2
	EHHADH	AP3M2						MEIS1	MIR7112
	EDNRA	FBXO9						FLJ30064	UBFD1
	ASPA	NDFIP1						TMEM45A	SEC61A1
	MYOF	EPHX2						ANKRD13A	MID1IP1
	MDH1B	AKR7A2						ADGRG1	GYG1
	ANKMY2	ARMCX6						PITPNC1	EHBP1L1
	LOC152048	RGN						CENPV	HSPA6
	FAM13C	PSIP1						LY96	ELOVL5
	JAK2	SORL1						NQO1	DAZAP1
	ARHGAP1	HIST1H2AC						C10orf54	EGLN1
	ANKRD36	C1orf54						NCKAP1L	VCL
	SMCO1	CALD1						FMN1	VEZF1
	FBXL2	RASL11B						H2AFZ	HNRNPR
	COL15A1	SLIT3						CD180	IFITM2
	UBA7	AQP1						ELL2	OSMR
	CFH	DDHD2						TCN2	PLXNA2
	DIRAS3	CXCL14						MUSTN1	SLC52A2
	GZMK	PEX7						PAPSS2	STARD7
	GNB3	FSCN1						TSPAN13	ARG2
	PCCB	PRMT2						FASN	UGP2
	SNORD115-24	RCBTB2						WASF1	TPST2
	FRMPD4	SPATA20						TINAGL1	EIF5B
	GPR52	GALNT11						MAP2K3	THBS1
	ZCCHC5	C14orf159						IGFBP4	TGFBR3
	NCKAP5	NFE2L1						NT5DC3	TKT
	CCDC141	PDE1C						TFPI	ORMDL2
	MX2	DCHS1						AASS	TMX1
	TRUB1	MYO10						MTFR1	CXCL8
	SSPN	PSMB10						FOSL2	VPS13D
	BTN3A2	ZMYM4						NGFR	LOC101930416
	ABI3BP	COLEC11						RNF157	PALM2
	PRDM5	STX7						VAMP8	ATP13A3
	ATP6V1G2-DDX39B	TMEM14A						KLF15	PRDX1
	AMOT	NID2						SRPX	COBL
	CFAP70	HMGCL						FAM167B	C1QTNF1
	ITGA8	PLCB4						LARP6	WDR1
	GPRASP2	WIPF1						DHRS7C	CHD1
	CDH23	PROM1						SOCS3	PSMD11
	SCN7A	GM2A						HCK	CCNG1
	XPO4	DDX17						CEBPD	NQO1
	F2RL2	GLOD4						CDK2AP2	SRPRA
	COL12A1	KIAA0141						TSPYL2	LOC101927673
	ALDH1A1	RGL1						CDK2	WTAP
	BTBD8	ZSCAN18						PLIN3	TDG
	PPP1R3C	NDRG3						HOGA1	SHC1
	TSPAN9	HERC1						AMD1	EIF3J
	MYBL1	EIF2AK2						DDX21	KLF6
	TRIM45	NOTCH2						ITPK1	TUBB4B
	THNSL1	OGDHL						S100A12	NT5DC2
	PLA2G4C	WFS1						KCNJ8	TMED5
	PTCHD4	MEOX2						GNPNAT1	RNF126
	MID1	PLAGL1						NUDT4	FEM1C
	BBS2	KIT						C19orf47	XRCC4
	PLCB4	VGLL4						SLA	ICAM2
	TXLNB	TLL2						NME2	EIF4G1
	GPC3	EPHA3						YARS	AKIRIN1
	HERC5	CCDC28A						NOP2	LDLR
	KLHL38	SCRN1						TMEM104	HPCAL1
	ATP1B4	PPDPF						RHBDF2	CUL1
	PPM1K	AKAP11						LILRA6	ABCE1
	TMEM144	TAPBP						PREX1	SDC4
	DCUN1D2	CHMP5						LIN7A	PTP4A2
	GJA1	DPYSL2						SIRPB2	XPOT
	PLAT	MAN1C1						BID	MBNL1
	OMA1	F8A3						GTF2IRD1	PDPN
	PCOLCE2	ARMCX2						CATSPERB	ARNTL
	NME5	HLF						SNORD34	ADGRF5
	THBS3	VPS45						DHCR24	DHCR24
	NHLRC3	ABHD10						S100A11	CAST
	CX3CL1	NAB1						SIGLEC10	PRPF4
	HLA-DMB	KLHDC2						KCNK3	HN1
	ATP1B2	LSP1						ITGB2	IPO7
	CFAP61	NBPF1						SLC25A18	BLM
	KLF3-AS1	SCUBE2						SLC36A1	TIMM17A
	TMEM232	TJP1						CCDC6	ZNF593
	COL21A1	SPG11						TPST2	MAGOHB
	STAMBPL1	P2RY13						ARPC1B	TIMP3
	OAS2	MGEA5						ST3GAL1	GBE1
	GPAT3	ITGB5						PPP1R1A	TGIF1
	LYPLAL1	CCL5						NPAS2	IFITM3
	FAM69C	GSAP						PARVB	RAB9A
	AEBP1	COPZ2						RANGAP1	HYOU1
	ARPC4-TTLL3	EXT1						DOCK5	AQR
	SLC4A4	CEP57						BEST1	CDV3
	AFF3	R3HDM2						NACC1	PSMD12
	HTR4	COLGALT2						ENTPD6	DGKD
	ZFY	FRMD4B						THOC5	CSNK1A1
	JAML	PLA2G5						MYL7	PSMD8
	SGCG	AMT						PPEF1	EIF5
	RGS6	NEK1						IL15RA	EIF2S2
	ABCA8	ITPR1						FGF7	PTPRE
	HTR2B	CETN3						RDH10	ARHGDIA
	TLR3	TSPAN9						HK2	PAFAH1B1
	EGR2	MPI						BYSL	ABL1
	SYTL2	KDELR3						IL10	SEC23A
	SNORD14E	RHOBTB1						PPP1R14B	TMEM259
	GABRB1	MSRB2						SLC7A7	TIMM44
	ATP8A1	ITFG1						CDC42EP4	C6orf106
	LRRCC1	MDFIC						SLC27A4	ADH1B
	PTPN13	C11orf71						FLII	SHMT2
	CMBL	CTSF						TMEM70	IMP4
	CYP2J2	KCNA5						SLC29A2	M6PR
	SOX6	GTF2E1						NECTIN1	SNRPG
	LMOD2	KCNMB2						MMP19	NID1
	TIMP2	C21orf33						SSR3	SERBP1
	ALDH5A1	SERPINI1						TRDN	SSR1
	HYMAI	NME4						FAIM2	FAM20B
	IL33	MINOS1-NBL1						RAD9B	BCAP29
	CYSLTR1	GRN						CACNB1	TMEM30A
	PAFAH2	SEC31A						ADH1A	CACYBP
	CYBRD1	GUCY1B3						SNRPG	LSM7
	HHAT	TSPAN6						TNFRSF1A	SLC6A10PB
	SLCO4C1	PNISR						HIF3A	AHCY
	CD74	CTSH						GATA2	ATP1B1
	ALDH1A2	VSNL1						ABHD5	PSMC3
	CCDC171	RABGAP1						ALPL	CRYAB
	MIR29C	USP48						SERPINA1	LOC101927137
	GPR174	OAZ2						ZNF622	RHOC
	GRK3	LYRM9						TGM2	ARMC8
	PDGFRL	PHF11						C5AR1	TMEM135
	LRRC1	LIMA1						ELOVL2	RPS7
	FPGT-TNNI3K	MIR4680						SHISA4	SLC26A2
	SLC38A11	ACOX2						KCNJ11	TSPAN3
	FOXP2	PKIG						PKDCC	MBNL2
	PRICKLE1	ITM2B						UAP1	MT1H
	CMA1	COMMD3						TMED5	CREM
	FAM102A	GSTA4						LRP10	QSOX1
	C11orf65	SEPT5-GP1BB						PTGER2	FERMT2
	STK38L	IDH3B						PRDX6	SAP30
	SLC16A7	CCDC90B						KLC2	PI4K2A
	FBLN1	BAZ2B						LOC101928841	CERS6
	CNTNAP3B	BHLHE41						MPDU1	PQBP1
	VCAM1	MCM2						DOT1L	PTENP1
	MXRA8	FAM117A						DGKD	GAREM1
	VAT1L	CAT						STXBP6	MIR3656
	HLA-DPA1	MPPE1						MYD88	TFPI2
	MMP16	BCAM						AZGP1	COA4
	KCNT2	GRM1						CASQ1	CRISPLD2
	PDE3B	TRIM45						KLF10	TUBB3
	ZNF610	MGAT5						C11orf96	MT1HL1
	C12orf75	LOC101930591						CLIC1	MET
	OAS3	IQGAP2						ASB12	MIR6733
	ALS2CR12	MEG3						PLXNB1	TGFB2
	SLC5A4	NBN						MTCH1	ENPP4
	DDX58	PNMA2						NETO2	RPS6KA2
	THSD4	SLC46A3						ITGB6	PIK3R3
	MYH11	RNF187						TMUB1	FEM1B
	COPZ2	SLC35E2B						SLC38A2	PPRC1
	SULT1C4	UROD						GTF3A	TMEM43
	IGFBP5	A2M						SNHG3	AUP1
	GPCPD1	SPTBN1						C1orf204	UCHL3
	MTURN	HSD17B8						OPN3	ACOT9
	PREX2	ARHGEF3						TUBB4B	IARS
	RSRP1	ARIH2						E2F8	MRTO4
	JAM2	IQSEC1						LTBR	HNRNPH1
	CORIN	CDC16						AVEN	CCDC86
	ACAD10	PPT1						IL17RA	DDX18
	P2RY13	CPNE3						KDR	SNORA29
	PTGS2	SNX1						RPS6KA2	PTPN12
	TTTY14	FAM45A						HIVEP3	ILF2
	CPED1	ALDH9A1						BAZ1A	DMPK
	ZDHHC15	TRAK1						EPN1	PPP3CC
	TMEM69	TCFL5						NSG1	SUMO3
	BICC1	RECK						TIGAR	STK17A
	CCND2	PEG3						CSPG4	HIST2H2AA4
	FMO3	CDIPT						DLGAP1-AS1	ABHD2
	DRC3	HBD						SEMA3F	MAPRE1
	SORL1	DOPEY1						ITGA7	SAR1A
	SERPINI1	CLC						ATG4D	SLC7A6
	AOC3	NRP1						H1F0	TEAD4
	LOC100130691	MYOZ1						TMEM43	SRSF10
	ICK	MTMR11						C3orf52	RPS16
	PRRX1	CTF1						MIR675	CNOT8
	GHR	ROBO1						VASP	SS18L2
	DPY19L2P1	MED14						HSP90AA6P	ILF3
	XG	SORD						SERPINB1	TIMM23B
	MIRLET7A2	IGSF3						TMEM189-UBE2V1	TM9SF1
	SNORD114-3	APLP2						ARHGDIA	RAB7A
	CCNG2	NIT2						SLC52A3	STOM
	COLGALT2	VPS35						FGR	CCT6A
	HLA-DQA2	STX16						JTB	EIF3I
	SNORD115-41	ATRAID						ATXN7L3	CEBPD
	SNORD115-42	PIGK						SARS2	NF2
	MEOX2	EZH1						DESI1	FTSJ1
	ZMYND12	TAPBPL						PRKCD	PTS
	CA3	CREBL2						CR1	POGLUT1
	TMEM254	NFYC						PTP4A2	ADRM1
	ACADSB	SUOX						PLAUR	GRB14
	TNNT3	SLC22A18						SLC5A6	PLXNB1
	YPEL2	NUP37						SUN2	CAV1
	MIR99AHG	PCYOX1L						AGO2	CGGBP1
	INTU	SATB1						CNIH4	VARS
	SPATA18	F2R						SHMT2	GGT5
	GLP1R	XPA						GREB1L	TMEM183B
	JUN	LOC101928830						LILRA5	SLCO2A1
	LSP1	KDM3B						HMOX1	MIR4745
	TTC3	VPS52						CLTB	SLCO3A1
	ALDH7A1	COMMD8						CLCF1	FSTL3
	TNFAIP3	PIGP						NPC1	CLIP1
	SCARA3	MAP3K7						MSANTD3	DTNA
	NR1D2	JAM3						DNER	CD59
	RGS2	FAM111A						SNRPB	JMJD6
	PLBD1	NLRX1						LRRC4	TMEM165
	SLC25A30	EPB41L1						RGMA	OPN3
	CCDC102B	KIF22						ADAMTS5	KIF1B
	CLU	UBE3B						VARS	HSP90B1
	TNMD	PNPLA4						NAA10	VCP
	CTSF	RAPGEF2						STARD7	TINAGL1
	APLP1	POP5						DUSP7	UGCG
	MIR1287	ORC3						EDN1	NONO
	NAALADL2	MYBL1						WBSCR17	SRP72
	ITGAL	CAMK2N1						EIF4EBP1	CNPY2
	TMEM14A	EFCC1						G6PD	PTPRG
	PHLDB2	TMX2-CTNND1						BOP1	DLG1
	MTTP	PIK3IP1						NSMF	HSPA13
	HLA-DRA	AMZ2						FAM89B	MFHAS1
	HLF	DET1						TRIM47	SNORD14D
	ZNF780B	C19orf60						CTPS1	CRY1
	DBP	CALM3						ADAM15	PTRH2
	MIRLET7C	IFIT3						SLC39A1	RBL2
	MIR30E	GLT8D1						PRIMA1	SORT1
	FOS	SULT1A1						GADD45B	EIF4EBP1
	CCL4L1	KIAA0391						STAB1	CCT5
	SLIT2	TCEA2						COBL	RPS19
	PRKAR2B	MRPL16						PQLC2L	DDX19A
	C11orf80	TMEM80						THEMIS2	FAM47E-STBD1
	RGS11	YEATS2						STARD10	GFPT2
	ZNF441	SYF2						ERI2	EMC8
	TRANK1	CUTA						APOD	CYLD
	CEP126	GOLGA1						LDLRAD3	UBE2D3
	LYRM9	COPS7A						RHOF	HIST1H2BE
	FGF12	KCNS3						MTSS1L	MPDU1
	TENM3	RPRD2						TFE3	IL6R
	BACH2	SP110						OR52N5	PARD3
	GADD45A	TRBC1						CES2	DNAJA1
	GVINP1	RPS27L						FOXK2	PLIN3
	CD69	COX11						LYRM5	IL15RA
	FSD2	MCM6						PIGA	KRT8
	CARF	C5orf15						SEPN1	XBP1
	PER2	WLS						SLC35C1	ZBTB43
	INPP4B	NCDN						ZNF219	PDE10A
	MYO10	VPS41						TMEM88	MAST2
	VSNL1	TLN2						NECTIN2	JTB
	CD200	KAZALD1						MCFD2	MAPKAP1
	PTCD2	PGBD5						EDEM2	CCZ1B
	LINC00998	RNF144A						EGLN1	PRPS1
	KLRD1	HCFC1R1						COL6A3	SRM
	COL1A1	LAMC1						IGF2BP2	NUP88
	CTGF	MLLT3						SPHK1	TRIM27
	PEX12	NR0B2						MARCO	TOMM20
	SLC38A3	MACF1						BCAT1	HSPA9
	RHOBTB1	HPGDS						TUBA4A	H2AFY
	HLA-DMA	PBXIP1						PANX1	LRRFIP2
	ZFAND5	HLA-A						GNA15	ARPC5L
	FBXO16	DDAH2						IRX4	RPS6
	PDGFD	MIR5193						EIF4A1	CLIC4
	CAPS2	CTDSPL						DMPK	WAPL
	GPNMB	RSRP1						S100A16	DSCR3
	STEAP2	IL33						TSKU	ATG101
	TTLL1	RBFOX2						C1R	PCID2
	ADAMTSL3	ASXL2						RASD2	GTF2F1
	FAM13A	THAP12						FHL3	KIAA0040
	AK5	CLSTN1						HIF1A	CA2
	OSBP2	CPA3						PPL	CLTB
	LMOD3	HDAC9						FAM96B	MTCH1
	EFHC1	FAM110B						MPV17L2	JAK1
	TET1	PTPA						PTH1R	SLC20A2
	C1QTNF9	ENTPD1						WDR1	TUBB2B
	RAD51B	EXOC7						IL4R	UBE3A
	CES1	RGS6						ADGRF5	AGFG1
	AIG1	BRD3						KCNH2	PSMA7
	AS3MT	SIRT3						SYN2	INTS12
	TPPP3	HIST3H2A						TMEM165	B4GALT5
	KCNJ3	ADAR						HEYL	SRP19
	DPY19L2P2	GNPDA1						FAM78B	RPLP0
	LRRC6	APLP1						NOP16	RUBCN
	PKD1L2	EIF3L						MOG	KPNB1
	MSH2	TNMD						ELK1	TVP23B
	AZIN2	CPT2						NPNT	AK6
	SGIP1	CLNS1A						C6orf106	LOC100996792
	TSHZ2	PRUNE1						SLC39A14	FLOT1
	C5orf56	RAB3A						TSPAN14	SUN2
	PRKY	CCNI						LBP	MIR4800
	SOCS2	LRPAP1						TTLL12	NIPBL
	TTC8	GNB5						FAM212B	PRMT5
	IRX6	DYX1C1-CCPG1						ESRRA	AHSA1
	SULT1C2	NISCH						EIF4G1	SEC61G
	CACNA2D2	GALT						CADPS2	RPS5
	CCDC125	PER3						PARD3	CASC7
	BTN3A3	SYNRG						MIDN	GPS2
	PRRT2	ERI2						SMPD4	CXorf40A
	RGS7BP	ZC3H4						ID1	KIAA0100
	SNCAIP	DPEP2						EMC3	RSRC2
	MYOM2	COX15						TNIP2	TES
	SNORA80E	RPS10-NUDT3						TTYH3	MSH6
	MORN4	TOPORS-AS1						SLC25A19	SNORA64
	ANO1	BTN3A1						CCDC69	ASCC2
	ZNF204P	LOC339166						SNORD78	FARSA
	AOAH	LOC728392						HTATIP2	GOLPH3
	ABCB4	FGGY						SEC61A1	PEA15
	GBP3	ORAI3						BVES	H2BFS
	CFAP58	PMS1						CD300LG	SMARCA4
	SPX	DNASE1L3						ZBED4	NFKBIB
	SLC38A6	TXN2						FAM20C	RPL35
	CYP27A1	PCSK5						TP53I11	NKX3-1
	KIF13A	PTRF						PHKG2	MED28
	ZNF117	XPC						HPR	CTNNA1
	MRC2	RNF103-CHMP3						CD33	LPCAT3
	ARHGAP28	MIR6890						DPP3	STX12
	F2R	ZNF277						FAM60A	DCBLD2
	CETN3	C19orf54						PSME4	CHST2
	FCER1A	SLC29A1						TKT	ZMYND8
	LIMA1	DDB2						IL13RA1	IFRD2
	ZNF594	ESR1						ENO1	PIGH
	ZNF577	TNFSF12-TNFSF13						ASRGL1	GRPEL1
	EHD3	TTLL1						CACNA1C	SNRPA1
	EPHA7	FTO						EFNB1	R3HDM4
	CSAD	PMS2P1						DEGS1	MAPK1
	ZFP14	DNM1						YBX3	BID
	NKG7	SPIN2B						DCUN1D3	SPAG9
	ASB15	CDK5RAP3						IMPA2	CCNB1IP1
	ANP32E	VAMP3						FERMT3	MCF2L
	CCL8	DBP						AXL	DERL2
	ZNF83	MAN2B2						MKNK2	SPCS2
	ADGRA2	ZBED1						ARHGAP31	PTPN1
	ANGPTL7	MME						TMEM2	HSPB2
	IRF6	PLCG2						SLC19A2	HSP90AB1
	CDH6	ZBTB22						ZPR1	BLOC1S1-RDH5
	LOC100130927	PCGF2						MT2A	FUS
	SELL	S100PBP						RASSF2	NANS
	SNORD14C	SLC16A2						UBTD1	RPL14
	LOC100049716	ZNF415						APOBEC2	RALY
	TAPBPL	PTPRA						SMPDL3A	CTBP2
	CD163L1	BBS10						LDHA	EBP
	ZNF404	QPRT						MIR22	GNL2
	ANXA4	NENF						CAMKMT	UBE2G2
	IER3	PEX10						FAM65C	ZNF143
	LRRC39	SYNGR1						PPP3CC	MIR636
	CABLES1	SMARCAL1						TTPAL	PIM1
	CENPA	RGS3						A4GALT	ANKLE2
	COL1A2	GLRX						TESK1	NDUFAF4
	LTBP3	IFFO1						IRAK1	GFPT1
	HEPH	ITGAX						GLUL	GSE1
	FBLN2	GSTK1						SREBF1	IL6ST
	BDH2	KCNMA1						IMP4	GARS
	RANBP17	SLX1B-SULT1A4						NCOA3	RELA
	STARD5							KLHL2	IL1RAP
	ZNF704							DUS1L	PES1
	TRIM34							TBXAS1	GTPBP6
	RICTOR							VIPR2	TXLNA
	HDAC9							LAIR1	ACSS3
	PLEKHB1							TPO	MIR6758
	CYSLTR2							GPX3	RAD51C
	ATG14							CFAP77	CELF1
	ZSCAN32							RANBP6	AP3D1
	AMZ2P1							MFSD2A	LRRC8B
	PENK							STK40	MRPL18
	PCSK5							CD276	PPIA
	DNALI1							DEXI	PAPOLA
	ASB18							JMJD6	DVL1
	YPEL1							DLG1	CSNK2A1
	IFT80							HIST1H1C	STRN
	ERAP2							CD274	ITPR3
	NRG1							LAMC2	PSMD3
	MCMDC2							ALOX15B	MRPL3
	NALCN							CTIF	SPTSSA
	ADPRHL1							SRXN1	EPHA2
	COMP							SRM	HGS
	HLA-DOA							NUDT4P1	MGAT2
	MLLT3							TRIM8	SDCCAG3
	MAGED2							SLC43A3	MIR6132
	P2RX7							IPO4	BCLAF1
	BBS4							USB1	CCT4
	SCAMP5							DAZAP1	SEC23B
	ERV3-1							PID1	TMEM5
	ACE							ART3	IPO5
	TCEA2							LHFPL2	DNAJC16
	CNTN4							NKX2-5	LOC101060521
	ANKRD36B							NSDHL	ADAMTS9
	DOPEY1							CXorf36	RABGGTB
	PNISR							RNF126	TGIF2-C20orf24
	MAEL							JAGN1	SAP30BP
	P2RX3							RBM47	PCDHGA3
	IL34							MANEA	RPL13AP5
	URAHP							HOOK1	CBS
	SLFN13							DHX37	ITGB1
	RMDN2							CACNA1H	ZNF259P1
	PLSCR4							GBE1	C11orf98
	CTSO							ADAMTS2	PPP1CA
	HMGB2							SLC38A5	PITPNA
	PEX7							NUDT5	AKAP8
	SNTB1							OVCH1	NSDHL
	CA5B							HERC2P9	GFOD1
	KCNA5							OSGIN1	WDR74
	SRR							HERC2P3	AARS
	DTWD2							ATG9A	SPINK1
	MUM1L1							FAM107A	SLC1A1
	GAB3							HCLS1	ANKHD1-EIF4EBP3
	ATPIF1							NOS3	PPP4R3A
	KIAA0141							HVCN1	ATP6V0B
	SLC25A27							GIT1	CDYL
	NUBPL							KYNU	EIF2S1
	HYDIN2							GUCD1	SNORD96A
	ICA1L							RNF144B	SAMHD1
	IPCEF1							DKK1	CBFB
	SPTAN1							SMTNL2	EPN2-IT1
	SNORD116-21							ICAM2	SBF1
	SPTLC3							VGLL3	DNAJC3
	PARP8							SLC25A13	EIF3B
	PTGFRN							SCARNA9L	ENY2
	ZBTB37							EID3	TANK
	TDRD1							ITGB3	WDR46
	PCYOX1							C19orf24	IMP3
	VPS8							HNRNPAB	WDR77
	ACOX2							SRGN	AOX1
	TARP							TES	H2AFX
	ADD3							HIPK2	CLMN
	CPEB3							RRS1	TRAFD1
	ABHD1							SHE	SRPK2
	KLHL24							OTUD4	BYSL
	ZNF717							APBB1	ATG5
	PFKFB2							HYOU1	MIR6513
	TNNI1							SERTAD3	C18orf8
	NOX4							MFHAS1	C1orf21
	CD96							CRY1	AK2
	SEMA5A							TRAF7	CDC42EP4
	ANKAR							CYYR1	SSFA2
	SEZ6L							LARGE1	ZCCHC2
	C22orf46							NANS	ETF1
	DKK2							DVL1	SSSCA1
	CNTNAP3							BRMS1	PRCC
	NAV1							DRAM1	UTP3
	ABAT							CD63	ARFGEF2
	RAB23							RNASE6	PDCD6IP
	PIWIL4							TUBG1	UBE2L3
	SNORD115-32							PORCN	BUB3
	CATSPER2P1							LINC00260	HNRNPDL
	PPP1R1C							FAM189B	DIAPH1
	UNC80							RDH5	NCBP1
	PXMP4							IRF2BPL	PPFIA1
	MED12L							HERC2P2	BICD2
	ADH5							CD177	ABHD5
	SGCE							STRBP	HNRNPA1
	TPM3							MRTO4	RPL15
	IGK							URB2	SEC14L1
	ARHGEF28							TBX3	FGF7
	BMP6							ZNF682	SEC23IP
	FGGY							VSTM2L	RNF41
	CASP1							KLF3-AS1	RBM8A
	TMEM30B							HIST1H1E	USP7
	CXCL2							SLC31A1	FOXK2
	RANBP3L							MT1G	NIPA2
	IVD							GALK1	FLAD1
	RORA							WIZ	TRIM28
	SLC25A45							ECT2	ENTPD6
	MOAP1							ZDHHC3	GALNT1
	TANC2							UBE2J1	SLC12A4
	ZNF763							EPHB4	EMC6
	RFTN2							SLC7A2	LOC101928623
	PAMR1							CD248	U2AF1
	ADAM22							SPNS2	TEX30
	STC1							MIEN1	ACP1
	CFHR1							TRIP10	DCAF11
	NT5C1A							NR2F6	ACTBP9
	TRAK1							CD59	DUSP13
	MEST							CFL1	PTGER3
	ZC2HC1A							POPDC3	USP47
	PLXNC1							AIF1L	CRK
	NBEA							LRP4	BCCIP
	FBXL20							RPN2	CERK
	MIR218-1							RRP36	UBE3C
	NUDT6							E2F4	CLEC16A
	HIST1H3E							RPS2	SIK3
	GALNT11							NABP1	RHOBTB2
	TSPAN32							TMX4	EMC3
	GSTA4							SLC7A11	RASSF4
	CLSTN2							PTDSS1	HNRNPU
	GRM1							LOC100133920	CALU
	RASA4							EIF3I	SRSF4
	ARMCX2							ZNF143	RANGAP1
	HMGCL							FAM222A	RNF19A
	MDK							SERPINA5	SARS
	ZNF559-ZNF177							SNORD3D	MCRS1
	FILIP1L							PTBP1	GLS
	LIAS							STK19	TRAPPC3
	MYLIP							C4B	FKBP4
	BCL6B							CHMP4C	MTFR1
	HAAO							ANGPT2	P2RY2
	HMGCLL1							SDCCAG3	DEDD
	C1orf168							DPH2	MPRIP
	PLXDC2							PFN1P2	CHMP1B
	CEP57							IL6R	ADSL
	ZC3H6							ST3GAL5	NXT1
	LINC00189							ARMC8	PID1
	FAM47E							HIST1H2BK	WWTR1
	NAAA							ADRB1	CHST3
	SORBS2							CREB3L1	DNM2
	AZIN1							MS4A6A	TRMT1
	PTGR2							ATN1	MPP3
	TNXB							STX2	CACNB1
	CFAP20							PRELID1	SNHG17
	SERPINE2							KIAA1549	DNAJB2
	PARM1							GBGT1	BCL7B
	LRRK2							HMGA1	SLC29A2
	EVC							PLEKHM2	SLC7A8
	MAGI2							HIST2H2AA4	RPL6
	NECAB1							ICMT	JOSD1
	OTUD1							LINC01405	MTMR1
	RASGRP1							THOC6	ALPL
	COL8A1							EPN2	SNORA5B
	GPX8							IFRD2	PPM1G
	SH3TC2							FKBP4	CREB3
	WLS							RPLP0	ODF2
	ENTPD1							CEBPG	LRRD1
	RHNO1							FAM179A	NCLN
	BBS10							ABCB6	PSME3
	MRPS31P5							SBF1	MALT1
	DOK6							POPDC2	PITPNC1
	ATP1A3							EIF3B	MPST
	APOL6							CPTP	SMAD5
	HSPA4L							COA6	NCOA3
	C5orf46							ZBTB16	CHN2
	GBP5							METTL22	HN1L
	TCP11L2							FZD5	RHEB
	C14orf159							CALU	COPS3
	ZNF536							SLC4A2	FOSL2
	CDO1							SLC1A1	LPIN1
	PDE1C							CDC37L1	DUSP7
	LOC100499484							KRR1	SLC35B1
	CRY2							SPPL2A	RANGRF
	PAK1							PTRH2	MRPS12
	C21orf91							MAFB	BAZ1A
	SRGAP3							SZRD1	SMN2
	C5orf63							GLRX2	SSBP2
	ABHD11							SPTSSA	MCAT
	F10							ANXA2	ALG13
	AHSA2							TNFAIP1	NGLY1
	EPB41L2							OCIAD2	STRAP
	NLRP3							TUBB2A	APBA3
	CD48							PNPLA8	PIR
	TCEANC							XK	STRA13
	OLFML3							FAM127C	GIT2
	SLC30A2							PLOD1	NAA10
	ZNF737							EPN3	GTF3C2
	EML4							ACLY	MAPK14
	ADCY5							HN1	SOS2
	GABRA4							SHKBP1	PTGR2
	SDC2							NGLY1	TMCO1
	ABCD2							RPN1	FLII
	KIAA0922							PCDH1	CARS
	ZNF658B							HAVCR2	AQP3
	DNM3							FTSJ1	RIPK2
	COL24A1							REEP3	ELK1
	PGPEP1L							RNF10	PCBP2
	BRCA1							NIPA2	IPO4
	CIRBP							MAZ	CHAC1
	CBX7							NMRK2	DSC2
	NHSL1							GSK3A	NOLC1
	DPY19L2							ANXA3	CCT7
	PNMAL1							C8orf49	PDCD11
	PDK1							NUP188	RAB22A
	MMP9							TSPAN1	SLC25A28
	DCLK2							OR52N1	TPD52L2
	KIF3A							CLEC7A	LIN7C
	PEX1							PIGW	SNORD73A
	PLEKHA2							HMBS	POLD2
	ACCS							PLCD3	ARAF
	WSB1							CARM1	KLF5
	SKA2							MLLT1	NGDN
	PLCB1							TBC1D1	PSAT1
	PCMTD2							CLPTM1L	RIPK1
	KPNA5							TLR4	UBC
	CCDC28A							RNF41	SLC25A14
	PSD3							TST	SEL1L
	MIR221							C11orf52	POLR3D
	LOC100133315							GPN3	GPR4
	C17orf75							PMM2	GOSR2
	FXYD1							KCNIP3	PVR
	LANCL1							TMX1	RAD1
	ZNF25							MFSD12	DGUOK
	LOC100287896							SOX18	ADGRG1
	C11orf71							SLC2A9	SLC1A5
	IFT43							CDC26	SOS1
	CECR1							KCNK1	NUS1
	ABHD10							EIF5AL1	SYNCRIP
	HEG1							CCDC86	TOLLIP
	ARHGEF9							PPP1CC	SNRPD1
	CD1C							ANKRD9	SLC7A2
	SLF2							HPCAL1	MTRR
	IGF1							PPM1G	POLR2D
	HNMT							PDE11A	RBM19
	SDPR							BAG2	PRKD3
	PRMT2							DERL1	AMIGO3
	ADAM20							ANXA2P2	GRK6
	CYP11A1							ASS1	FAM89B
	ZNF738							NACC2	RPLP1
	QDPR							SH3BGRL3	RPGR
	MARCKS							RPL27A	PLEKHM2
	SAMD9							CHST1	PARVA
	HMGN2							HP	PCIF1
	GABPB2							HIST1H3I	GNMT
	ACSF2							MSC	ATP11A
	DYRK1B							ZMPSTE24	CDK17
	RBM43							SLC7A6OS	STX3
	IFIH1							TUBB2B	MTCH2
	FZD1							BRPF3	APEX1
	MDFIC							GPX1	TRA2B
	BICD1							RCN1	CTTN
	PDLIM3							CLMN	STEAP4
	FGF18							MERTK	GPR89A
	IDO1							SRPX2	GABPB1
	PXDNL							BMP8B	GMEB1
	EXTL1							ZNF593	CD63
	LINC00467							HIP1R	PAPSS2
	ZNF415							VIT	HMG20B
	WDR48							RNF168	PWP2
	LSMEM2							ITPR3	AHNAK
	TMEM140							YKT6	NPAS2
	BEX4							TBC1D25	LINC00667
	COG6							LINC01128	ATP13A1
	GSDMB							SLC45A1	IKZF5
	CD47							CHUK	RAB11FIP5
	GPR63							FSTL3	TRIO
	RTN4IP1							ENPEP	MFAP3
	INHBA							LOC344967	TSTA3
	PFKFB1							KLHL3	TESK1
	MPI							JAK1	CEP170B
	ZNF14							CLIP1	GCGR
	ARHGAP15							SCAMP2	POLDIP3
	CXCL11							CORO1A	SLC35E1
	CD83							RRAD	KCND3
	C6orf163							EMC6	RPS10
	ZNF138							GAREM1	UPF1
	C8orf44							GRIK1-AS2	TTLL12
	LOC100289511							SNORA3B	TOX4
	CYP46A1							FOSL1	RPL24
	GNG7							PITPNM2	CDK2
	GXYLT2							NCLN	ABCF1
	LINC00680-GUSBP4							PLCXD3	PPP4C
	C8orf34							PPP1R18	KRT6B
	LEFTY2							TMEM183B	RPS6KB1
	DYNC2H1							SNORD44	DCUN1D4
	OLR1							SLC3A2	FGF22
	LONRF2							UBALD1	B4GALT3
	HLA-DQB1							LOC653653	YKT6
	DTX2P1-UPK3BP1-PMS2P11							MCOLN1	EPS15L1
	CACNA2D1							STXBP2	PTEN
	TARBP1							NBEAL2	SLC7A1
	GLYAT							PIK3R3	PPARD
	FSHR							ADA	NHP2
	P2RX6							RIPK2	CHUK
	CPA3							NUDCD1	EMP1
	NR3C1							PRAF2	LNPEP
	HYI							BMP8A	LRP4
	CARNS1							B4GALT3	GAL
	EPSTI1							IRS2	SOCS6
	SCARNA5							LOC100132005	EIF2B4
	FYCO1							TFEC	SGSM3
	VEGFC							LRRC8B	INTS7
	IL7R							C1RL	TUSC2
	TRPC1							MEIS2	CDK13
	USP11							TMEM8A	BRMS1
	MAOB							NAGA	CENPN
	EVL							GFOD1	TMEM11
	ZNF493							TEAD3	PHF20L1
	ZNF283							MCTP2	LRCH4
	EIF2AK2							GATAD2A	PHB
	ROBO1							KCNB1	CLUAP1
	SCRN1							DIAPH1	PEMT
	CXorf23							PHTF2	BCR
	CAPN6							ELOVL1	RPL9
	SCN4B							CALHM2	DNAJB12
	GOLGA8O							ANKRD52	KAT5
	PARD3B							SNORD49A	ZDHHC3
	NRP2							NCF4	LOC102724985
	PPDPF							ZDHHC2	ABCB1
	LOC389834							LGR6	CSF1
	ANGPT1							ATP13A2	NIP7
	PTPN3							GCLM	GSPT1
	USP30							TRPC4	ING1
	STON2							VASN	TEX261
	S100B							TMEM11	LOC101930404
	PDGFC							MBD3	ATP6V0A2
	PMS2P6							SH3GL1	MTOR
	CLEC1A							B3GNT7	ACTR5
	ZNF546							OSBPL11	KRR1
	ANKRA2							NRM	DDX23
	ZSCAN26							UBIAD1	PXN
	PEX3							MAST2	TTPAL
	ZC3H12B							HAMP	C7orf26
	TSPAN6							CLEC4G	EXOSC4
	SLITRK4							LOC100129434	HMBS
	RNASET2							LOC102724428	SHQ1
	TMEM135							MYH9	PAX8
	FAM179B							MAPKAPK2	RPL37A
	NMNAT3							COL4A1	PAK2
	NOV							PARP6	PLAA
	DENND1B							MSL1	LBP
	METTL25							MBD2	CROCC
	ARGLU1							AP2A1	ARL2BP
	NFKBIA							KLF16	WWC1
	TEX9							KLHDC8B	GNL3L
	CCL4							FAM160A1	PPP4R2
	KIAA1671							SLC31A2	MAPK7
	ZNF280B							NOL6	GRIK1
	ACKR4							LANCL3	GTPBP4
	C4orf36							ELF4	IREB2
	TP53INP1							PCK2	PHTF2
	LRMP							RAB5C	GART
	ZFP90							CASKIN2	E2F8
	FN3K							CEACAM19	PDE4D
	FHOD3							MELTF	CPT1A
	CLK1							USP38	ZNF682
	CCDC191							MARVELD2	NUS1P3
	SMARCA2							TEK	RASAL2
	USP51							AP1S2	CCHCR1
	FRMD7							GRAMD1A	LOC101060386
	SELP							BCL2L13	KITLG
	TM7SF3							GCAT	SLC4A7
	MYZAP							LILRB2	RNF6
	ENOSF1							ELOVL6	CRP
	RBBP9							PUS7	PPP4R3B
	PROS1							GPR180	DENND4A
	CENPC							ERO1A	MSANTD3-TMEFF1
	KCNIP1							NFIC	THOC5
	KLHL7							ADGRE5
	FAM110B							NFKBIB
	BEX3							PTPN1
	ZNRD1ASP							EEF1A2
	TK2							SEC14L2
	SLC25A11							MTHFD1L
	MIRLET7G							GABRR2
	NEK1							RXRA
	ORC3							FUOM
	CHMP5							PARVA
	SLC16A2							ARHGEF17
	IL2RG							USP2
	SCARNA10							PLEKHH1
	CNNM4							WARS
	PYGB							FAM214B
	SOD3							TMEM53
	LURAP1L							TUBA3C
	FAM129A							RPS19BP1
	SLC30A1							ARPC4
	PRTFDC1							ZBTB7B
	SPATA20							PTPRE
	CCDC159							RHOG
	LOX							GPRC5A
	PLEKHA6							COL4A2
	SYNPO2L							RASL10B
	ATM							TEN1
	CD3E							CDRT1
	CD3G							TMSB10
	C14orf37							GPAT2
	PTPN21							MAP1LC3A
	DTNB							CERK
	COA5							DPH3
	TP63							SLC1A3
	ATP6AP1L							HRH2
	CDKL3							GMPR
	SERTAD4							RPS6KB2
	PBLD							ARRB2
	TPT1-AS1							B4GALT5
	CLYBL							JOSD1
	LINC01296							RHOBTB2
	KLHDC1							SCARA5
	HEXA							ATP1B1
	SCRN3							SSU72
	PARP14							MTHFR
	GLYATL2							C10orf2
	LOC400590							PYGL
	N6AMT1							MCRIP2
	CYP4V2							DPP9
	MOP-1							AKAP8
	EPDR1							FAM27B
	RNF170							TGIF1
	TMEM8B							IRAK4
	COX15							PDE1B
	ING4							TMEM63C
	CCDC144CP							PRODH
	ZNF627							LETM1
	LTBP1							MED10
	CREBRF							CRHR2
	FAM173B							CTH
	GFM2							SMIM12
	FAM169A							CCDC68
	UBE2H							SBNO2
	BHLHE41							PES1
	KBTBD7							ORAI2
	ZNF91							UBE2T
	SLC16A14							VCL
	EPCAM							SPI1
	ARFGEF3							SECTM1
	GSTM2							SH3RF3
	LIN9							AGFG1
	FAM111A							MAVS
	DLG2							ABCE1
	GLIPR1L2							POLD2
	CRBN							NFIL3
	SEPP1							FAM129B
	ENPP5							FAM127B
	MCF2							SYT13
	VPS45							FXR2
	NET1							QTRT1
	ZNF518A							SRF
	MGEA5							SND1-IT1
	CASP12							TBC1D2
	RERGL							SCYL1
	GNG2							PLA2G16
	ZNF528							EMP2
	SRBD1							FAM222B
	HCP5							TUBB6
	NRN1							NMRAL1P1
	TMED4							ZDHHC18
	FIBIN							UBQLN4
	BST1							SNORD76
	ACAD8							EI24
	ITFG1							SPTB
	KCTD7							CSNK1G2
	IVNS1ABP							BRD4
	PCOLCE							C19orf12
	AGRN							PRKCE
	PAAF1							C20orf24
	RIMKLB							ADRM1
	DPH6							PFDN6
	C19orf18							CREB3
	CLASP2							CDC42EP2
	LOC100131826							ST3GAL4
	GATB							FADS1
	PDCD4							PPM1E
	BBOF1							FPR3
	RAB3A							KLHL40
	C20orf194							PIK3CB
	SGSM1							GTPBP6
	CCSER1							IL2RA
	TMEM255A							ATP2A2
	FAM149B1							MAP1LC3B2
	KCNA4							SRCAP
	HTR2A							ARL2BP
	DZIP1							NIP7
	EFEMP1							NPPC
	ZRANB3							PARD6B
	COL6A6							HEY2
	HHATL							ABRACL
	GUCY1A3							SYPL2
	CCDC146							PXMP2
	MIR186							SNORD42B
	SYT17							ADGRE2
	DCAKD							ETS2
	IMPACT							TGFBR2
	EXOC6B							PCBP4
	PATZ1							NQO2
	PKD2							PPP1R11
	OXCT1							SMPD2
	SLC16A4							DAGLB
	CASC2							SMCO4
	TBX5							MYL6
	RCBTB2							MCRS1
	UBR1							SNX22
	CLK4							CDR2L
	C4orf46							AP3D1
	EFCAB13							TGFB1
	ZNF233							THBD
	ANKRD23							CCNG1
	ALS2CR11							PDIA4
	TNFSF10							DCUN1D5
	DLL1							KRT8
	CDON							SELPLG
	COQ5							WDR76
	NNT							COTL1
	FSCN1							PLSCR3
	GOLM1							KIF5C
	ENO2							HM13
	C1QTNF9B-AS1							LAMA5
	ZNF471							TMEM40
	ZNF135							SNORA24
	EFCAB6							RAD1
	MASP1							ZDHHC12
	ARL15							SH3GLB1
	LRRC49							NCAM1
	CTF1							USP12
	RNF165							PPP6R1
	KCNS3							DYSF
	GDAP1							ACR
	PSIP1							EBP
	JAM3							ADAMTSL4
	STK33							IRF8
	FERMT1							GRWD1
	MIR26A1							E2F5
	FSD1L							PBDC1
	CAMTA1							SNORD45C
	TTC12							CASZ1
	THYN1							ZDHHC13
	MAPT							IRAK3
	MSH3							LOC100289656
	BNC2							KNSTRN
	DYNC2LI1							SHISA9
	ZNF501							SLC4A3
	CCDC190							GNL3
	RASSF9							PTPRG
	VIPAS39							EREG
	ANP32A							HECA
	PFN4							FAM50A
	CDCA7L							TOMM20L
	PLS3							LMNB2
	PPIP5K1							MYDGF
	PMS2P1							TET3
	IKBKAP							DAG1
	ZSWIM5							TSPAN17
	LETMD1							ZNF366
	MKS1							LTV1
	DOCK10							CYB5R2
	IL2RB							UGP2
	ZCWPW2							BCR
	PSMB9							SLC45A4
	RUNX2							CTDNEP1
	RNLS							MRPL3
	TAS2R50							C3orf36
	INTS2							DNAJB5
	ZNF578							UCK2
	SLC9C1							SLC16A12
	PHKA1							PHF23
	EFCAB7							AUP1
	ECHDC2							FAM83D
	GPR83							SLC17A9
	ISCU							CCR2
	FBN1							WWC1
	ZSCAN18							ENPP4
	DUSP19							TRAM2
	DPM1							FBLIM1
	LINC00310							ADM
	HEMK1							PRR13
	PLXNA4							DLEU1
	FCN1							CALCOCO2
	HKR1							RABAC1
	QPCT							MIR4435-2HG
	KCNAB1							WDR4
	ERMARD							CYP4Z2P
	ALDH9A1							YIPF1
	SIAE							ADGRL4
	ANP32AP1							C2CD2L
	GDPD3							MTA2
	FBLN7							TBC1D10B
	ADHFE1							TXNL4A
	CETN2							DDX39A
	FAM107B							CDC42EP1
	SVIL							RPL22L1
	MS4A2							PCSK1
	MYEF2							ELF3
	SH3YL1							ERRFI1
	ANTXR2							KLHL42
	CBR4							PAQR5
	SPEF2							NOP10
	B2M							SIGLEC7
	RAMP2-AS1							HIST1H2BD
	ALMS1							KIAA0895
	WBP1							SLC2A8
	ITPR1							ATAD3A
	HIST1H4C							PRCC
	DHTKD1							AKR1C3
	SOHLH2							ITGAM
	TNAP							EVI2B
	ADAL							LBH
	LOC100131860							MOCS1
	TCF4							MIOS
	KIAA1755							TUBBP5
	ERMP1							CDK16
	C1orf123							PRICKLE3
	HYKK							OPHN1
	MRI1							GRAMD1B
	OXER1							SRL
	ZNF630							PLLP
	CDKN1B							NT5C3B
	AKAP11							SNAPC2
	DHRS11							CD209
	LOC728392							MRPL33
	BCL2L11							ECE2
	CHN1							CD109
	APOBEC3C							PAPPA-AS1
	SETMAR							LONRF3
	B3GALNT1							SLC10A3
	PARK2							SLC50A1
	KDELR3							CAPN1
	GOLIM4							POLD4
	PRIMPOL							EMC8
	PCBD2							HS3ST3B1
	MCM4							SEH1L
	VWA5A							SNORD58B
	ODC1							PKN1
	APOBEC3G							R3HDM4
	LMLN							LOC150776
	RPL34-AS1							NRSN2
	ZNF273							YDJC
	SPIN1							LDOC1L
	GSN							SCAP
	CDNF							CCT5
	PRF1							GIMAP7
	ADAM20P1							RFK
	NCBP3							SLC25A44
	DDX60L							DEDD
	CASD1							CPNE8
	FUNDC1							KLF13
	C11orf1							RPL13
	APH1B							XYLT1
	KIF22							PLPPR2
	ZNF808							FNDC4
	IL1B							GAS2L1
	THEMIS							POLR3H
	GSAP							ARPC5L
	MIR32							FZD8
	CUBN							CHORDC1
	CH25H							NIPA1
	DHRS1							ST3GAL2
	CTSG							PIK3R5
	SEMA6D							CMSS1
	PIEZO2							SELK
	ZSCAN30							SYAP1
	MBP							CAP1
	ZNF626							HNRNPF
	SLC23A2							RAP1GAP2
	TANGO2							PECAM1
	NPHP3-ACAD11							CABLES2
	RNF146							ABL1
	FAM188B							ZMYND19
	BRINP1							RPS24
	PNPLA7							RASL12
	R3HDM2							TLCD1
	SVOP							PLOD2
	FRMD6							FLOT1
	OAZ2							POLE3
	UACA							ARAF
	SLC47A1							PDPN
	SLC27A1							SMAGP
	LINC01123							PPTC7
	CAND2							COASY
	NCOA2							SLC25A39
	RNF20							TMEM214
	FAM214A							RBM28
	PCSK6							ID3
	SSC5D							RGR
	SLX4IP							PIK3AP1
	STX16							PDE2A
	FHIT							PROSER1
	SEMA5B							MVP
	GUSBP5							NDRG4
	TBCK							TAF4B
	TMSB4Y							FEM1A
	DUSP6							SYS1
	NTN4							SNORD73A
	MIR15A							WISP1
	CASC4							PEA15
	AKAP13							ECHDC3
	SHC4							PDCD11
	CLUAP1							SLC9A3R1
	KIDINS220							PFN1
	CLDN1							FLOT2
	GLRB							NHEJ1
	LOC389765							BMP7
	TCEAL8							DONSON
	ARV1							PARVG
	NIN							CCND3
	ZFP82							LYN
	ZNF512							DGAT1
	KCNJ4							DDX3X
	FAM162A							EHD1
	HAND2-AS1							C11orf24
	LEF1							MT1F
	NUP62CL							ERBB2
	TARS2							MCRIP1
	ZNF33B							TOB2
	OR7E13P							MTRR
	ATP7B							ERGIC1
	ST8SIA2							CCM2
	ZNF846							POP7
	PQLC3							PRDX1
	CAP2							TGFBR3
	VDAC3							HEATR1
	DAPK1							CARS
	CRABP2							TNS2
	TPR							AEN
	ZC3H13							TRPM7
	SNORD64							CLEC16A
	CIDEA							C18orf8
	PUS10							MICALL1
	ITK							CMTM7
	HMGN3							CCT6A
	EBF2							WDR5
	NFASC							AAED1
	TFCP2							NGF
	SLC14A1							PIK3C2A
	TFDP2							STRAP
	PCDHB10							CHPT1
	PMS2							FTL
	PDK3							SPEG
	RAB33A							FUCA2
	ARHGEF6							NUP205
	JMJD1C							C7orf49
	ADSSL1							TMEM236
	ZNF17							GBF1
	TMEM178A							ACP2
	AGMO							CHFR
	HLA-DRB4							JDP2
	HLA-DRB3							TINF2
	LOC100506730							POMT2
	GPR162							NUTF2
	SMIM8							TRIM16L
	PPIL4							PLEKHM1
	RAD54B							TMEM147
	LCNL1							EHD2
	SPATA17							AHCY
	ILF3-AS1							LARP1B
	CLTCL1							HINT1
	TTC37							DCAF10
	KIAA1324L							PPRC1
	LCN12							PTS
	RGN							B3GAT3
	WDR78							WDR74
	FAM21A							AXIN1
	FAM149A							TMEM97
	CNKSR3							KCMF1
	LOC401320							EIF2B4
	RALGPS1							BCL11A
	ARMCX1							RNF24
	CPT2							AURKA
	ATF7IP2							RCAN1
	MINK1							PPIP5K2
	MBTD1							ZSCAN16
	ZNF793							SNORD36A
	CBY1							SMC1A
	ANK2							SESN2
	SCRG1							ACKR1
	PPWD1							CERS2
	PCNX2							VDR
	NCR3LG1							STAC2
	DDX6							ANKRD27
	LRIG3							SOGA1
	EZH1							CDV3
	BCKDHA							PODXL
	HSD17B14							RPL10
	COL3A1							HSPB7
	DDAH2							FOXJ2
	MIRLET7F1							MESDC1
	DUSP27							UBN1
	EIF2D							SNORD4B
	ARHGAP19-SLIT1							MRPL12
	PFKM							MRPS23
	ZNF84							KXD1
	IFT172							NRBP1
	CHD6							PNO1
	DMC1							AP1B1
	LAMB2							MET
	CFAP44							IMPDH1
	C4orf33							MAF1
	SLC10A6							ECE1
	NRBP2							TRAPPC3
	ZFP37							LSM10
	COL4A5							IL18
	C1orf54							DGKA
	RFX5							CBLN1
	EBF3							RGL3
	TKFC							CECR2
	SUOX							CA13
	MPHOSPH8							IL24
	THAP10							NOC2L
	RRN3P1							SMAD3
	CLASP1							RNF167
	GLB1L							ADAP2
	PIK3R1							PNPLA6
	HLA-F							MIER2
	NOTCH2NL							RNU4ATAC
	DHRS3							SGMS2
	KAZALD1							UHRF1BP1
	HELB							LHX6
	ULK4P2							IKBKG
	ZBTB49							PPP1CA
	SEPSECS							ESAM
	ERAP1							DCLK1
	HBEGF							TUBB4A
	LINC01011							FGF7P6
	DDO							LSG1
	ERLIN2							NAA15
	PRUNE2							NDNF
	TRIM66							ADAM9
	IFI27L2							TSTA3
	CATSPER2							DUSP23
	DET1							PTAFR
	ZBTB4							SAA2
	TMEM143							METTL1
	MN1							FLVCR2
	PCDHB9							LOC727924
	HFE							TNFAIP8L3
	UFL1							VIMP
	GTF2H5							THOP1
	PMS2P9							ADGRF3
	RALYL							KCNK15
	ZNF462							NANP
	MAGED1							C7orf26
	BHLHB9							ARRDC1
	NKAPP1							CA5BP1
	TRAF5							TCTEX1D1
	SLAMF6							BAG3
	DOCK1							MLXIP
	MIS18BP1							IKBIP
	ELAC1							C14orf166
	PIGN							FES
	ZNF44							ANKRD13B
	ADGRE3							CHMP4B
	APLF							SLC39A8
	PECR							ACTB
	STMN1							LOC401472
	MYO5C							RUSC2
	MIEF2							PSMD5
	CYB5A							WDR13
	TNIK							TSC22D1
	TBC1D19							NLGN2
	FAM161B							NRTN
	ZNF423							APBA3
	CIR1							RNPEPL1
	CRYBG3							YWHAH
	IL17RD							RPSAP15
	BDH1							MTRF1L
	ADCY10P1							UGCG
	RSPO3							FBP1
	WNK2							AK2
	MGC24103							RABGGTA
	ACADM							ZNF609
	OR52N4							PYGO1
	DTX4							SLC9A3R2
	C11orf21							CBFB
	NF1							NOB1
	LUC7L3							PCBP3
	CBFA2T2							ARFGAP3
	PARP15							ZNF252P
	AK8							MAPKAP1
	DIXDC1							LPAR3
	KBTBD3							RABIF
	NEK5							GLRX3
	HMG20A							WBP2
	RRN3P3							PIP5K1C
	STAT1							PSMA7
	PLA2G6							HIRA
	RABL3							VTRNA1-2
	TRERF1							HIST1H2BM
	NOTCH2							PM20D2
	CCDC91							DSE
	DLEU2							EEF1E1
	CCL3							HIST1H2BJ
	KIAA1328							PKN3
	PPP1R15A							SURF4
	MBD5							GLA
	SNORA41							STX12
	TMEM17							RPSAP19
	PCYOX1L							BEND7
	MCC							USP54
	HCG8							STIP1
	PTPRF							PDE4A
	HERC4							DNMT1
	KMT2A							FARSA
	TAS2R20							LPIN1
	PLCG2							MEMO1
	DGKE							MZT2A
	RTTN							FGF5
	ZNF85							SLC9B2
	OSGEPL1							FGF10
	LIMCH1							PHF20L1
	MRPL16							KDM5C
	TAS2R31							MAD2L2
	KLF12							DNAJC1
	U2AF1L4							SLC25A22
	SLC8A1							RGCC
	CCDC93							ABHD2
	TTC14							RAB27A
	MAML3							MT1DP
	OGFRL1							PROSER3
	CUL7							MFSD6
	TMEM184A							MFNG
	HBP1							ERVMER34-1
	SLC25A40							SMIM3
	EMC2							CHN2
	FCRL6							PTPN12
	TCEA3							MIIP
	TACC2							SOAT1
	TNFSF13B							FBRSL1
	SIPA1L1							JAG2
	TMOD2							SMAD6
	ZBTB20							RARA
	UNC5C							RPF2
	ZRANB2							LGI2
	CCDC7							MSN
	TMEM98							GDF11
	ORMDL3							CORO1C
	DSEL							SNORD114-2
	KIAA1109							PGP
	LRBA							NXN
	FMO1							FAM32A
	BEND5							FPR2
	UNG							TRIB2
	MRPL46							TPRKB
	ZNF780A							TRMU
	NR3C2							RUBCN
	ZNF608							BHMT2
	ZNF596							IL3RA
	HMCN2							ATAD3B
	PNRC2							ZBTB18
	C11orf74							RELA
	TAS2R14							ANO2
	FAM106CP							MCF2L
	ASAP2							ATP6V0C
	PREPL							MEIS3
	SCN9A							MPP2
	EIF4A2							TLE2
	PRICKLE2							BZW1
	NUCKS1							STC2
	MIR29B2							RLIM
	MMP15							TAF6L
	GRIN2A							ATP6V0A2
	FECH							CCDC92
	APCDD1L							FLT1
	WDFY3-AS2							TM2D3
	HADH							C19orf43
	COL4A3BP							SIGLEC14
	CTTNBP2							SNORD43
	ZNF618							P2RY12
	PIGK							SNORD96A
	RUFY2							RPS6KA1
	PLEKHA5							CTNNBIP1
	ALDH2							EDN2
	SPG11							NHP2
	HERC1							GPR183
	C16orf62							PTCRA
	COG4							ABCG1
	VTN							MFSD1
	PTCD3							SAP30L
	BAZ2B							ST7-OT3
	USP40							UBL4A
	WDR49							EFNA4
	PAPD4							GAS5
	CMTR1							FERMT2
	LACE1							HSP90AA1
	GTF2IRD2B							PPP1R13B
	VPS41							MT1B
	RORB							CIAPIN1
	LOC100506127							SYNGR2
	NRIP2							AP2S1
	TAS2R13							LIMS2
	RERG							CDC25B
	AVPR1A							GRAMD4
	ZNF429							PPARG
	HIBCH							DNAJB11
	VPS52							NOP14
	DST							RWDD1
	SOGA3							SAP25
	CFAP69							PLOD3
	PCLO							BMP1
	RNF207							CDC7
	SCP2							EMILIN1
	MYOZ1							MAP1B
	RYR3							HTATSF1P2
	ZNF442							WDR46
	DDX17							GNB2
	LRRC34							MICALL2
	MBOAT1							CCL19
	LEPROT							NLGN4X
	EID1							PLXNA2
	ITGAX							HYLS1
	GLOD4							ZBTB42
	SLC16A6							ADCY9
	KIR2DL3							RUNDC1
	BBS5							NR1H2
	MYH7B							MOB3A
	POLH							CCDC85A
	PPP1R9A							RAF1
	WARS2							SNORD52
	ARID5B							PXDC1
	FAM188A							LZTS1
	RAB30							RAPGEF1
	TRMT5							ARHGAP4
	C16orf58							KIF1B
	PPIL3							SNORD38B
	IQCG							CSF1
	METTL14							SAA1
	GAB1							SNHG1
	TRIM2							NFATC4
	TBC1D9							HN1L
	UFSP2							MT1IP
	SIRT5							CES4A
	HLA-E							SYCE1L
	PHF3							SERPINF2
	VNN1							KANK2
	ATP6V0E2							CEACAM1
	AKR7A2							STRN4
	CTNNA3							HADHB
	OAT							POLR1B
	ZNF214							LRRTM4
	MPPED2							SCN5A
	ITFG2							MFSD10
	GNAL							TBRG4
	IER2							SLC52A2
	SLC24A3							SUSD1
	MYRIP							HCFC1
	TRAT1							EHBP1L1
	ASB5							SSRP1
	SCUBE3							SNORD30
	DDR2							TXNDC17
	TRAF3IP3							CCNE1
	NUDT17							SLC35E1
	AGAP11							GRK6
	PGBD3							DAAM2
	AKAP6							C6orf120
	KLHDC2							RAB9A
	ST8SIA5							ESRRG
	GIPC3							SERPINH1
	ZNF43							GPR65
	SMARCAL1							TUBB8
	CDS2							SNORD58A
	THAP6							SLC1A4
	ELP4							FBXO5
	TAF15							RPL23P8
	RAMP2							TLR8
	ERBB4							FUNDC2
	SENP7							PINK1
	HIST1H2AC							RAP1A
	ZNF713							IPO7
	ZKSCAN1							PSME2
	XKR4							RNF125
	SWT1							OLFM2
	MAP3K7CL							ZAK
	MANBA							H1FX
	FAM151B							CHIC2
	NBPF10							SLC22A4
	KIAA0319L							LYRM4
	SLC35E3							CDCA2
	LHFP							TCEB1
	LRRC37A4P							SSNA1
	SCRN2							AKIRIN1
	SMCHD1							GRK5
	NECAB3							XPOT
	ATP2C1							LRR1
	SYF2							PAPOLA
	ARHGAP12							CHRNA5
	PTPN20							ALDH1A3
	CTSW							RPS7
	FGF9							UBE2S
	KCNJ2							MAN2B1
	CEP192							SERTAD1
	LENG8							ATOH8
	NUP210							TMEM150A
	PLAC8							ABLIM3
	GPM6A							SNORA33
	ZFP2							CTSB
	HSD17B8							KRT18
	TAGAP							CCNB1IP1
	TMEM106B							CLPP
	PDCD1LG2							FXYD3
	ZEB1							TOMM40
	WEE1							ZNF749
	FUS							JOSD2
	ZNF160							SLC35F5
	C20orf96							NCKAP1
	IFT27							STBD1
	MAP4							TCOF1
	ESM1							GARS
	SUN1							RERE
	DCTN6							MT1HL1
	SCAI							ERBB3
	KLHL4							CEP170B
	ANXA7							GJC1
	CLEC4A							ITPKC
	VWA8							ZNF865
	MBIP							SNORA71C
	KTN1-AS1							PPARA
	LOC400464							CACNA2D3
	CCDC115							GOLPH3
	PARP3							PHACTR1
	WDR27							TUBB
	LMTK2							UBAP1
	HTRA4							BCORL1
	NBN							ASAP3
	BMX							KIF1C
	UBXN10							SEC14L1
	SLAMF7							PEMT
	SLITRK6							SAMD1
	RPPH1							MAFIP
	UBE2Q2P1							ATOX1
	ERVK13-1							TRAF3IP2
	MROH8							ELMO1
	KCNE1							HSF1
	FAM175A							NADK
	RRAGB							PHC2
	NES							EBNA1BP2
	TBCEL							LBR
	SCAF11							PDSS1
	MAP2K5							YIF1A
	ZNF253							PTMS
	XPC							NFYB
	C3orf33							RAPGEFL1
	SERINC5							CNTNAP1
	VEGFA							MYO19
	SLC35F1							GEMIN7
	FUBP3							SH3BP2
	MIR222							PPARD
	PTGFR							PDE10A
	KLHDC9							EIF2AK1
	MEAF6							NKX3-1
	ANKRD42							KYAT1
	HBD							CHST7
	LRRC37A3							DENND4B
	PRKCA							ZCCHC24
	ARSG							RPS26P11
	FAM117A							EPS8
	PLK2							IPO5
	C6orf203							SLCO3A1
	TBC1D32							VPS4A
	MPC1							NTAN1
	CPNE3							AXIN2
	C9orf85							MYO9B
	WDR31							MYADM
	LHPP							ELOF1
	STAT2							SH3BGR
	CRIPT							PRSS45
	LGALSL							RRP9
	SNORD94							INTS12
	FAM217B							ABCF1
	USP41							RPP40
	OCIAD1							ELOVL5
	BOD1L1							ENG
	TNKS							JADE3
	KIF27							UXT
	KLF8							SYT7
	MROH7-TTC4							TRIM16
	EPC1							PHOSPHO2
	LPXN							SEC23B
	SLAIN1							PALLD
	TMEM260							SLC39A7
	PAPLN							CA2
	LOXHD1							SMPX
	DAND5							CACYBP
	KIZ							SNORA61
	PFDN4							CC2D1B
	TMEM50B							SIPA1L2
	TUBA8							RHEB
	MYLK							USP47
	RAB24							GRK2
	NCF1C							HSP90AA2P
	RUNX1T1							DPAGT1
	MIR181B2							TMEM255B
	ZNF711							TMEM62
	APLN							RPP25
	IKZF5							COLGALT1
	TSPAN8							PROCR
	GOLGA8T							DSCR3
	IP6K2							TMEM184B
	ISOC1							NECTIN3
	XCL1							NAA50
	RGL1							TERC
	LDB1							ATP6V1F
	DDIT3							PRPF4
	KIAA0556							STK26
	ZNF287							ZFP92
	DHX58							VPS13D
	ZNF445							GMEB1
	SDHA							SNX7
	TMEM261							FLAD1
	MPDZ							PPP2R5A
	ARMCX6							UBE2Q1
	PEX19							CD82
	GAB2							RNF26
	PDE3A							ZNF385A
	FRY							TM9SF1
	N4BP2L1							PGF
	NEO1							CCDC85C
	ZNF708							CD300C
	EFR3B							MALT1
	BTD							RAB11FIP5
	UTS2B							FGFRL1
	RAB33B							OSTC
	ENC1							C1orf56
	IFT22							EPHA2
	LOC102724238							CHST3
	TMEM27							CYP2R1
	POF1B							ABCC3
	CACHD1							UMODL1-AS1
	PRKACB							ETF1
	GPA33							ZBTB2
	LOC730102							MTERF3
	CLNS1A							DCAF12
	RAD52							OTUD7B
	AVIL							ARPC3
	TMEM107							RNF6
	ZNF624							CDKN3
	NIPSNAP1							AAGAB
	RBM5							NDUFB10
	NEK11							ABI3
	NTNG2							SHMT1
	CNKSR2							IL27RA
	FMR1							EVA1C
	ALAS2							TTC38
	ZMYM4							BAP1
	ECD							CHRAC1
	TESPA1							SERINC2
	ZNF426							GPR137B
	RNF217							GNG5
	STX7							DNAJB12
	GNAI1							SLC37A4
	ARMCX4							ACADVL
	LRCH2							RPS5
	TCAF1							SSFA2
	ERMAP							MCM8
	KDM4A							ALDH1L1
	RBM4B							PAK1IP1
	ME3							OGDH
	TMEM119							ABCF2
	EFCAB11							SOX7
	IL16							TRIM14
	CEP89							GJA9-MYCBP
	GNLY							PSME3
	RND3							TMEM38A
	NDUFB5							TIMP3
	FXR1							SPARCL1
	SMIM14							MCTP1
	CYP39A1							COL19A1
	ZNF251							PSMG3
	NRP1							GPAT4
	GAS2							SEC61B
	DDB2							PPP1R3F
	NEMP1							ARHGEF10L
	B3GLCT							DESI2
	FBXL22							HDGF
	MYO1D							PUS3
	ZNF254							ADAMTS8
	ZNF527							RPL18A
	RTP4							GATC
	KDM3B							DNAJC14
	SNAPC3							CFL2
	RBMXL1							POLR3E
	TMLHE							GSPT1
	VIM							CAMTA2
	DCHS1							PPP1R9B
	FZD4							ATP8B1
	CKMT1A							WDR43
	TRAK2							CCT7
	USP4							CERS6
	DAPP1							FBXO45
	DCAF16							TMEM115
	NAP1L5							CARD6
	JMY							AIF1
	ZNF300P1							WTAP
	FGL2							GGCT
	AUH							SLC25A32
	P2RY8							KIAA2026
	METTL10							FAM3A
	LRRN4CL							SPCS2
	KLRA1P							PCNX3
	COG7							REP15
	RANBP10							MAP3K9
	CEP95							NR2F2
	METAP1D							UTP4
	TCAIM							SNF8
	LNPEP							CCNJL
	ATXN1							NUS1
	ZNF706							UST
	HFM1							DPY19L1
	LARP4B							C9orf129
	RNF169							RBM3
	DUSP16							SNORA59A
	BCAS3							NOD2
	SYNRG							EVI5L
	KAT2A							TIMM44
	BSG							ZNF850
	PPIG							YIF1B
	LRP2BP							FMNL2
	GUSBP1							CTDSP1
	MRPS27							CHST2
	TUFT1							ZNF518B
	ANGPTL1							SNRNP48
	LYST							PPIL1
	GOLGA6L3							NKX2-6
	FTO							CLCN5
	SCG2							OCRL
	SLC37A1							RAI2
	DNASE1L3							TEAD1
	SMAD1							TXNDC11
	TSPAN5							EFTUD2
	IRF1							FAAP100
	AKAP12							TMEM205
	GABPA							EPS15L1
	RECK							AKT1S1
	CNTRL							RGS19
	MORC4							PHF5A
	NCDN							ELF2
	MFSD4A							SKAP2
	ZZZ3							BCL7B
	KIAA1462							TOR1B
	MICU1							TOR4A
	APOA1							TMEM164
	TTC5							PGD
	TOM1L2							SH3BP5L
	IGKC							P2RY6
	LOC339803							MARS
	CPN2							TMTC2
	MTHFD2L							LPAR5
	ZNF391							RNF31
	ATXN7L1							PLEKHO2
	MED12							AARS
	HHLA3							LIMD2
	PRKAB2							JUP
	POGZ							ILF3
	TRIM6							ZBTB7A
	SNORD116-28							SLC35F6
	NSMCE1							PRKRA
	FAM117B							RAPH1
	SDHAP2							STK35
	LOC653080							MKKS
	ZFP62							SLC4A7
	PDE7B							CBLB
	SESN1							ANKRD37
	POU6F2							PPP2R2C
	DDHD2							ANXA2P1
	DNM1							PINX1
	C9orf106							PRDM16
	NFYC							SSSCA1
	NBPF19							COA4
	SNORD103B							CABP1
	FRS2							KLHL26
	TCTN2							TIMM50
	SNORA28							ALDH16A1
	LOC646938							BTBD2
	GOLGA6L10							RPS21
	MRPL45							SLC35E4
	SETBP1							XBP1
	POLI							P4HA2
	SPRED2							KLHL31
	SLC2A11							TCP1
[truncated: 2,740 more rows]
