# Supplementary material for: Multi-omics integration to identify the genetic expression and protein signature of dilated and ischemic cardiomyopathy
Source: Front Cardiovasc Med. 2023 Feb 13;10:1115623. doi: 10.3389/fcvm.2023.1115623 (PMC9968758; doi:10.3389/fcvm.2023.1115623)
Supplement: Supplementary Table 3 — The intersection of DEMs deriving from microarray, RNASeq, and mass spectrometry dataset analysis in DCM and ICM and the list of molecules for each Venn diagram. [file Table_3.XLSX]

## Sheet: Venn and genes
DCM UPREGULATED				DCM DOWNREGULATED				ICM UPREGULATED				ICM DOWNREGULATED
Microarray	RNASeq	Proteomics		Microarray	RNASeq	Proteomics		Microarray	RNASeq	Proteomics		Microarray	RNASeq	Proteomics
HBB	HBB	HBB		SERPINA3	SERPINA3	SERPINA3		HBA2	HBA2	HBA2		RNASE2	RNASE2
THBS4	THBS4	THBS4		MYH6	MYH6	MYH6		HBB	HBB	HBB		SERPINA3	SERPINA3
HBA2	HBA2	HBA2		C1orf105	C1orf105			COL14A1	COL14A1	COL14A1		FCN3	FCN3
UCHL1	UCHL1	UCHL1		PLA2G2A	PLA2G2A			LUM	LUM	LUM		PLA2G2A	PLA2G2A
HSPA2	HSPA2	HSPA2		FCN3	FCN3			MFAP4	MFAP4	MFAP4		MYH6	MYH6
AEBP1	AEBP1	AEBP1		LYVE1	LYVE1			THBS4	THBS4	THBS4		HMGCS2	HMGCS2
CA3	CA3	CA3		VSIG4	VSIG4			LTBP2	LTBP2	LTBP2		MYOT	MYOT
SOD3	SOD3	SOD3		SGPP2	SGPP2			UCHL1	UCHL1	UCHL1		METTL7B	METTL7B
NPPB	NPPB			METTL7B	METTL7B			HSPA2	HSPA2	HSPA2		TUBA3D	TUBA3D
NPPA	NPPA			TUBA3D	TUBA3D			CFH	CFH	CFH		C1orf105	C1orf105
CTGF	CTGF			FCER1G	FCER1G			AEBP1	AEBP1	AEBP1		LAD1	LAD1
FRZB	FRZB			SPP1	SPP1			CA3	CA3	CA3		HOPX	HOPX
SNCA	SNCA			TUBA3E	TUBA3E			SOD3	SOD3	SOD3		ETNPPL	ETNPPL
PPDPF	PPDPF			ETNPPL	ETNPPL			APOA1	APOA1	APOA1		FCGBP	FCGBP
ZSCAN18	ZSCAN18			F13A1	F13A1			BGN	BGN	BGN		BLM	BLM
SFRP4	SFRP4			TUBA1C	TUBA1C			CXCL2	CXCL2			CA14	CA14
COL14A1	COL14A1			BLM	BLM			HLA-B	HLA-B			DHRS7C	DHRS7C
PI16	PI16			CHL1	CHL1			TNNT1	TNNT1			CD163		CD163
LTBP2	LTBP2			HOPX	HOPX			SFRP4	SFRP4			FKBP5		FKBP5
FMOD	FMOD			XRCC4	XRCC4			ASPN	ASPN			ACSS3		ACSS3
STAT4	STAT4			LAD1	LAD1			NPPA	NPPA			PVR		PVR
MFAP4	MFAP4			FGF7	FGF7			OGN	OGN			STAT3		STAT3
SCUBE2	SCUBE2			LSAMP	LSAMP			FRZB	FRZB			TGM2		TGM2
C16orf89	C16orf89			CD163		CD163		MXRA5	MXRA5			EIF4G1		EIF4G1
TNNI1	TNNI1			CSDC2		CSDC2		SMOC2	SMOC2			APOBEC2		APOBEC2
JAK2	JAK2			NAMPT		NAMPT		PHLDA1	PHLDA1			GALK1		GALK1
P3H2	P3H2			ACSS3		ACSS3		PTN	PTN			ANXA3		ANXA3
LTBP4	LTBP4			SAMHD1		SAMHD1		CHRDL1	CHRDL1			AP2A1		AP2A1
CPED1	CPED1			RARRES1	CA14	SAA1		ECM2	ECM2			SAA1		SAA1
APOA1	APOA1			S100A8	NFXL1	LGALS1		PI16	PI16			FUNDC2		FUNDC2
IER3	IER3			PTP4A3	LARP4P	GALK1		CRISPLD1	CRISPLD1			IPO7		IPO7
CENPA	CENPA			IDH2	SCGB3A2	CRP		EGR1	EGR1			COX17		COX17
TNMD	TNMD			CCDC69	EPHB1	SIAE		STAT4	STAT4			NCEH1		NCEH1
LSP1	LSP1			SELENBP1	CCL11	TPPP		MATN2	MATN2			SND1		SND1
LTBP3	LTBP3			MID1IP1	AC092953.1	PEPD		OMD	OMD			PERM1		PERM1
MRC2	MRC2			STAT3	AC008013.1	LRG1		SCUBE2	SCUBE2			GPT		GPT
COMP	COMP			NSG1	DHRS7C	LBP		ISLR	ISLR			KPNA3		KPNA3
PENK	PENK			MOG	ADAM11	MRPS25		SULF1	SULF1			PDK4		PDK4
NKG7	NKG7			MTUS2	AC275455.1	SERPINH1		POSTN	POSTN			DHX9		DHX9
FBLN2	FBLN2			IMPA2	GABRP	UQCR11		FMOD	FMOD			SARS		SARS
PRELP	PRELP			CES2	KCNIP2	NID2		CTSK	CTSK			LYVE1	NFXL1	BCAM
NCBP3	NCBP3			HIST1H2BD	G0S2	RAP1GDS1		CXCL10	CXCL10			CPM	LSAMP	LGALS1
SSC5D	SSC5D			H2AFZ	RPL23AP32			DPT	DPT			VSIG4	FTH1P2	QARS
RAMP2	RAMP2			APOBEC2	GPD1			RGS4	RGS4			ADH1B	AC008753.1	MYH11
SELL	SELL			STEAP3	RPS15AP10			PODN	PODN			F13A1	HSPE1P4	MRPS35
C9orf24	C9orf24			SRGN	TOGARAM2			CPXM2	CPXM2			MRC1	AC083902.2	SRPRB
LRP5	LRP5			GCAT	AL691477.1			SDSL	SDSL			IL1RL1	KCNIP2	SLC16A1
COL16A1	COL16A1			H1F0	CPNE4			C16orf89	C16orf89			ST6GALNAC3	AC131902.3	RPL7
GSG1L	GSG1L			GPX3	NPIPB13			CCL5	CCL5			GRB14	AC025048.6	MYL9
ADAMTSL5	ADAMTSL5			MAPKAPK3	LPAL2			ITGBL1	ITGBL1			MAMDC2	RPS3AP6	SH3RF2
FRRS1	FRRS1			TM4SF1	FCGR3A			BEX1	BEX1			ITGAM	NDUFA5P11	COPB1
TNXB	TNXB			RETSAT	NUDT4P2			FAP	FAP			RNASE6	AC024592.3	MYH7
POLR2A	POLR2A			SYS1-DBNDD2	FTH1P2			CCDC3	CCDC3			NID1	ELOCP2	ABCB7
USP41	USP41			IGF2R	AC005086.3			ANTXR1	ANTXR1			C1orf162	MTATP8P1	VAMP3
RNPC3	RNPC3			MIR1908	AC131902.3			CCDC80	CCDC80			EVI2B	AL138752.1	IGF2R
DNM1	DNM1			PTP4A2	AC093826.2			HTRA1	HTRA1			AASS	AC027309.2	LCLAT1
TMEM135	TMEM135			UXS1	AL353898.2			LTBP4	LTBP4			CSDC2	AC011890.1	PPP1R13L
COPS7B	COPS7B			IL1RL1	CYP1A1			HLA-DQA1	HLA-DQA1			PQLC2L	EIF4EP2	SLC27A6
MMP28	MMP28			SERPINE1	MARCO			FOSB	FOSB			TMTC1	ATP5MFP5	SMTN
RPS9	RPS9			SLCO4A1	TRAJ44			BOC	BOC			ZNF682	SRIP2	SETDB1
MMP2	MMP2			AREG				THY1	THY1			MANEA		ND5
SSPN		SSPN		CYP4B1				CXCL9	CXCL9			MARK3		EML1
SGCE		SGCE		ADAMTS4				WNT9A	WNT9A			CHAC2		COX8A
INPP4B		INPP4B		AOX1				SNAP47	SNAP47			MT1X		ACSF2
PTGFRN		PTGFRN		MGST1				C2orf40	C2orf40			P2RY12		COPG1
SVIL		SVIL		ADAMTS9				ITGA8	ITGA8			PLA2G12A		LYRM7
SYNPO2L		SYNPO2L		MIR208A				CX3CL1	CX3CL1			C15orf65		PTER
EHD3		EHD3		ANPEP				EGR2	EGR2			PID1		FXYD1
TF		TF		RNASE2				SYTL2	SYTL2			C1QC
NES		NES		LOC285847				TIMP2	TIMP2			GLUL
CA1		CA1		AQP3				CD74	CD74			USP31
HBD		HBD		ALOX5AP				FBLN1	FBLN1			PLCXD3
ANKRD1		ANKRD1		IL1R2				MXRA8	MXRA8			SLC2A1
CLEC3B		CLEC3B		ANKRD2				C12orf75	C12orf75			METTL7A
MXRA7		MXRA7		HMGCS2				MYH11	MYH11			FAM58A
TGFBI		TGFBI		PTX3				AOC3	AOC3			IL6R
SYNM		SYNM		PI15				JUN	JUN			GDPD1
CDIPT		CDIPT		MT1A				LSP1	LSP1			PALLD
PHLDA1	MAP3K7CL	DES		MT1X				APLP1	APLP1			POLR1D
CFH	AC092745.3	DDAH1		C1QTNF1				FOS	FOS			SERPINE1
ID4	HBA1	RTN3		CCL2				RGS11	RGS11			SLCO4A1
SPOCK1	MT2P1	APOA4		MYOT				COL1A1	COL1A1			MIR208A
ODC1	ARID5A	PPP1R12C		MT1M				CTGF	CTGF			ADAMTS9
DUSP6	TMEM160	AHSG		MEDAG				IRX6	IRX6			ANKRD2
KLHL3	GADD45G	VIM		LCN6				MRC2	MRC2			CYP4B1
NAV2	IQCJ-SCHIP1	TTN		SHISA3				F2R	F2R			MGST1
MYH10	HBG2	V<kappa>3		CNN1				CCL8	CCL8			ADAMTS4
ETV5	CDC42EP5	TOMM40L		HAS2				IER3	IER3			AOX1
IGFBP3	IGHG3	F12		SLC11A1				CENPA	CENPA			C1QTNF1
EXT1	EGR1	CKAP4		PLIN2				COL1A2	COL1A2			CNN1
KIDINS220	RAB31	PRPS1		LAPTM5				LTBP3	LTBP3			RARRES1
LTBP1	PLVAP	TMEM120A		NPTX2				FBLN2	FBLN2			FCER1G
SLC30A1	AC093809.1	HRG		C1orf162				PENK	PENK			PI15
LAMB1	DHX36	ITIH2		GFPT2				COMP	COMP			GALNT15
ATP13A3	EIF1P3	RBP4		GALNT15				TNNI1	TNNI1			SPP1
SLK	AL109840.1	SERPIND1		FAM46B				TPM3	TPM3			CCL2
MICAL2	FSIP1	SPEG		CPM				STC1	STC1			S100A8
TPM1	FAM219B	SLC4A1		GGT5				MDK	MDK			ALOX5AP
XPO1	RPSAP14	RPL15		ECRP				SERPINE2	SERPINE2			AREG
HNRNPH3	RPL10P9	SERPINA4		CHRDL2				IGF1	IGF1			LCN6
ASMTL	HMGN2P15	APOC1		ITGA5				PPDPF	PPDPF			PTX3
SMAD7	GNG5P2	NDUFAF7		SLCO2A1				ZSCAN18	ZSCAN18			GFPT2
FAM216A	MCAM	VCAN		VTI1B				KIAA1755	KIAA1755			ECRP
CLK1	AL353813.1	IGHV3OR16-9		S100A9				GSN	GSN			AQP3
BAMBI	SLC6A6	AMBP		PLTP				SSC5D	SSC5D			LAPTM5
PIK3CA	MT1P3	PLG		CTSC				CRABP2	CRABP2			ANPEP
HMGB2	AC208386.1			EDNRB				CCL3	CCL3			TIMP1
USP11	MTCO1P45			CD14				IER2	IER2			IL1R2
ROR1	SORBS3			AQP4				RAMP2	RAMP2			SGPP2
RNF38	AP001931.1			BCL6				MAP3K7CL	MAP3K7CL			LOC285847
GPRASP1	AC245033.3			GPR4				DNASE1L3	DNASE1L3			NPTX2
SPRED2	FOSB			ATP1B3				IGKC	IGKC			SHISA3
NCKIPSD	AC270300.3			TIMP1				ARID5A	ARID5A			CD14
SMAD6	OR7E47P			THBS1				RARRES2	RARRES2			GGT5
HMGN2	RANP2			ALOX5				DNAAF3	DNAAF3			ETNK2
TRMT5	AC105272.1			TMIGD3				COL16A1	COL16A1			CHRDL2
KDM3A	BX842568.4			SERPINB8				ODF3B	ODF3B			TUBA3E
IKBKAP	RPSAP58			OSMR				TFF3	TFF3			TNC
DLG5	GRASP			LMCD1				CD3D	CD3D			SLC11A1
CBFB	AC108740.1			FAM155B				TNFAIP2	TNFAIP2			PLIN2
SEC31A	AC237298.1			S100A12				CLDN5	CLDN5			SLC7A1
ARHGAP1	C1orf122			WNK3				ITIH4	ITIH4			CCR1
KIAA0141	AC090281.1			FAM83B				BRSK1	BRSK1			TMIGD3
YEATS2	IGKV2D-28			TIMP4				COL9A1	COL9A1			TIMP4
KMT5B	MTCYBP18			TLDC2				SPARC	SPARC			CTSC
BACH2	AC233266.1			PNP				THBS2	THBS2			FCGR1CP
C16orf45	AC034198.1			ETNK2				DCN	DCN			FAM46B
CAMSAP2	BSCL2			TLR2				MMP2	MMP2			C15orf59
TMEM231	AC013244.1			MRC1				SVIL		SVIL		MT1A
PCDH9	AL133466.1			GNMT				GATM		GATM		LMCD1
EEF1A1	UBE2Q2P12			C1QB				IFIT3		IFIT3		KLHL41
FAM172A	AL121845.2			IFI30				CLU		CLU		SLCO2A1
HSP90AB1	C6orf136			ST6GALNAC3				EHD3		EHD3		SERPINB8
SLF2	RPS20P10			CHDH				ANXA4		ANXA4		MEDAG
HPRT1	AC006001.4			GPSM2				SYNPO2L		SYNPO2L		ATP1B3
ASPN	AC103810.9			CD53				EFEMP1		EFEMP1		IFI30
SMOC2	PDIA3P2			SLC2A1				NES		NES		LINC00312
OGN	AC103810.3			C15orf59				HBD		HBD		S100A9
MXRA5	AL627309.6			CCR1				VIM		VIM		PLTP
LUM	GNG8			MPP3				HNRNPH3		HNRNPH3		OSMR
EIF1AY	AL160236.1			LINC00312				HNRNPC		HNRNPC		C1QB
HAPLN1	AC098934.3			CEBPD				CLEC3B		CLEC3B		WNK3
NEB	AC114324.2			DUSP13				CA1		CA1		TUBA1C
PDE5A	AC083904.1			C3				ANKRD1		ANKRD1		SEMA4B
MME	AC135721.2			CHI3L1				A2M		A2M		HMOX2
FREM1	MED16			SOCS3				TLL2	PLVAP	RBP4		VTI1B
IFI44L	SEPT2P1			FPR1				SNCA	MCAM	APOA4		TEAD4
NRK	AL451105.1			SEMA4B				MALAT1	IGLC1	TF		P2RX5
MNS1	AC079804.2			CEBPB				ITIH5	MAFK	TTR		GPR4
NAP1L3	AC068657.1			FKBP5				ANKRD34C	ID4	DES		CHI3L1
FNDC1	AC270285.1			GLUL				DPYSL3	EGR3	TSPAN14		CD53
SFRP1	IGHA1			NRAP				EXT1	MKRN2OS	AHSG		BCL6
RGS4	AC092809.3			MAFF				KCNN3	EIF4EBP3	SERPINA6		HAS2
ATRNL1	AC044860.2			CCT2				TNXB	CDC42EP5	HSPB6		ALOX5
ECM2	UTP4			PDK4				THSD4	TNFRSF4	DDAH1		IL18R1
LINC00670	RPL10P6			PALLD				ATP2B4	ZFP36	COL18A1		ITGA5
TLL2	IGKJ1			FLNC				P2RY8	IGHV2-5	KNG1		NT5DC2
USP9Y	AC079780.1			HSP90AA1				MX1	CYR61	TGFBI		PNP
C6	DTX2			SLC38A2				MAGED2	IGKV1D-39	ITIH2		ARRDC4
DSC1	UBE2Q2P6			SLC19A2				CARNS1	IGKV1-17	F12		FPR1
PTN	AC243587.1			FHL1				XPO4	IGHG1	APOC1		GNMT
SCN2B	AC016629.1			CLIC4				HLA-G	IGHG3	IGLV3		TLR2
GUCA1C	RPL29P33			CYR61				LOC100996809	ADAMTSL5	A1BG		TLDC2
CRYM	PPT2			ATF3				HLA-F	IGLV2-8	CRK		THBS1
NPR3	DDR1			MTHFD2				GAB3	CCL14	SERPIND1		CD38
PLEKHH2	AC125388.1			TGM2				PSMB9	GEM	HEL		KIAA0040
BEX1	AC007560.1			MIR3652				SP110	IGLV1-40	C3		RAB15
PLCE1	GNL1			HSPD1				AKAP13	JUNB	HRG		PLP2
SLC16A9	AL603755.1			TXNRD1				FREM1	IGHV3-33	HPX		LPCAT3
OMD	MT1XP1			DLG1				TJP1	IGLV6-57	SYNM		MT1M
MATN2	FOS			GADD45B				GJD3	MT2P1	V<kappa>3		CRISPLD2
FLJ34503	AC025594.1			FADS3				PPP1R10	CCL4L2	DKFZp686G11190		MPP3
TMEM71				FOSL1				NOTCH3	ACTA2	CA2		EDNRB
ASB14				CDKN1A				HLA-C	BHLHE40	IGKV1-5		IL1R1
RASL11B				NUDT4P1				PARP14	IGLC2	APOA2		SLC36A4
ITIH5				ENO1				BST2	IGLV2-23	MFGE8		FAM83B
OLFML1				CALU				SPTBN1	SMOX	ITIH1		SLCO5A1
PROM1				HMOX2				TRRAP	SOCS3	IGK@		MID1IP1
CRISPLD1				TNFRSF11B				PIK3C2B	IGLV2-11	UQCR11		CYP4Z1
ENAM				RRAS2				EIF1AY	IGLV3-21	C4B		FURIN
MOXD1				MYC				USP9Y	IL32	APOB		C9orf47
DPT				MBNL2				IFI44L	NPPB	SERPINF1		DUSP13
SLC6A1				AMD1				MNS1	AC092745.3	IGKV4-1		SCGN
POSTN				TIMP3				DDX3Y	IGHG2	IGKV1		GPSM2
SULF1				ITGB1				SFRP1	IGKV3-20	VCAN		SH3PXD2B
RNU4-2				FASN				UTY	LMOD1	DKFZp686C11235		XRCC4
GLT8D2				GLRX2				C6	CSRP1	IGHV1		CCT2
LRRC17				ADAMTS1				FNDC1	HBA1	AMBP		HSPB2-C11orf52
CCDC113				ADH1B				DSC1	MMP19	SERPINA4		SIGLEC9
ISLR				ABHD5				TTTY10	IGLL5	ACTN1		CHL1
TTTY10				KLHL41				NAP1L3	ISG20	LMNA		SNORA14A
SDSL				DDX3X				PDE5A	IGHG4	VKA17		TXNRD1
C10orf71				CD164				MME	AC234301.1	ANG		LCN10
DDX3Y				CDC37L1				GUCA1C	IGLV3-1	APOE		CBS
LRRC10				DDX39A				ASB14	MGP	TECR		CYBB
ZMAT1				ELL2				OLFML1	PLEKHG2	SLC4A1		XIRP1
FGF14				LOC101928916				NRK	SIK1	OXCT2		CHDH
METTL21EP				MBNL1				LRRC17	FLNA	APOH		STEAP4
SVEP1				SLC22A5				RPS4Y1	SLC6A6	HEL180		SNAPC5
UTY				IRS2				HAPLN1	IGHV3-23	APOC3		P2RY2
MSS51				SNORD19B				PLEKHH2	ELN	CISD2		C3
IGSF10				DNAJB1				IGSF10	C11orf96	V2		POGLUT1
PDE1A				HIST2H2AA4				TMEM71	GADD45B	SAA4		BCL3
CTSK				MT2A				KDM5D	MT2A	C1QB		SULT1B1
SLC27A6				HSPA6				SLC16A9	IGKV2D-28	IGHV3OR16-9		POR
FGF1				LOC101928634				CRYM	CXCL8	IGKV1-39		TC2N
EPHX2				IFRD1				GSTM5	IGHV1-2	ACTN4		ATP1A1
CREB5				ASNS				CXCL14	IGKV2-24	SH3GLB2		MSR1
LIPH				ETS2				SCN2B	NR4A1	APOC2		JPH1
CHRDL1				ATP1A1				LINC00670	IGHV4-61			CD68
TNNT1				TEAD4				GLT8D2	SIK1B			PIM1
GATM				PDLIM5				TXLNGY	IGHM			F8
CCL5				MARK3				CCDC113	BCL3			GPATCH4
ABCG2				DUSP1				ANOS1	IGHV3-48			ADAMTS15
CCDC80				CDK2AP2				LRRC10	IGHV3-11			RGAG1
KCNN3				HSP90AB1				RASL11B	IGLV10-54			NAMPT
KLHL13				STIP1				ARRDC3	MT1P3			RAMP1
ITGBL1				MIR3658				PROM1	IGLV1-44			PHYHD1
GARNL3				FERMT2				ABCG2	IGKV3-11			NNMT
WNT9A				HSPH1				NPR3	IGLV3-10			SLC22A5
IFIT2				MTFR1				EPHX2	IGLV2-14			GATSL2
ANOS1				TMEM70				SLC27A6				ARNTL
FMO4				SCD				NT5E				ADGRD1
CFAP61				MAP2K1				EDIL3				FCGR2A
CGNL1				DERL1				NUDT7				SLC26A2
NT5E				YBX3				ZMAT1				PLEKHO1
DIO2				NOP16				BTN3A1				CPAMD8
KDM5D				BAG3				NREP				PCNT
SNAP47				ATF4				FGF14				STEAP3
COLQ				SLC1A3				FMO4				CDH19
OGDHL				CD59				PLCE1				BCL9L
GSTM5				TRAM1				NEB				ABRA
ARRDC3				NFIL3				SVEP1				ZDHHC9
HTR4				POR				CREB5				FCGR3B
RPS4Y1				PLEKHO1				CD24				IFITM2
CXCL10				PEA15				NTM				ANGPTL4
MIR99A				PVR				GPC6				SEMA6B
EDIL3				ATP2A2				MAPK10				MAPK4
FBXO40				NME1				DIO2				FAM155B
ADGRL3				SORT1				HERC6				MAP3K6
MYOC				EIF1AX				ENAM				FMO5
CYP2J2				CEBPG				MSS51				APOB
DOK5				2000-01-01				KLHL13				PGA4
BTN3A1				LRRC59				ENPP2				FLJ23867
PODN				SLC7A6				SLN				LIPG
CCDC3				SIK1				RSAD2				IFITM3
C20orf166-AS1				DNAJB4				METTL21EP				MTHFD2
ZNF676				REV1				KLRK1				CNTN3
APLNR				P2RX5				PDE1A				CEBPB
C1QTNF7				CDV3				RXRG				QRFPR
MAPK10				GOLT1B				MYOC				PCDH20
CCDC141				SNORD14D				EDA2R				KPNA2
PDE8B				SLC7A1				IFIT2				RNF122
ZCCHC5				CFLAR				SNORD115-44				CDKN1A
FZD7				CAP1				CRHBP				CCL11
SCN7A				HSPA1L				ATRNL1				NANOS1
HERC6				WDR1				RNU4-2				LRRC59
RSAD2				NCAM1				SLC6A1				FADS3
MIR27B				STC1				SESN3				DNAJA4
PIK3IP1				UAP1				ANKRD29				ITGA3
GNA14				SAT1				SAMD12				ADCY3
SERPINE2				KPNA2				C10orf71				PITPNM1
F2RL2				SELT				PIK3IP1				SLC7A8
PPP1R3C				HSP90B1				C1QTNF7				LDLR
LPAR4				TMED5				SAMD9L				MYC
TRIL				PCNT				FAXDC2				RBPMS2
SNORD115-32				UBE2D3				CCDC168				C3AR1
TGFB2				YARS				GGTA1P				ATP6V1C2
ZNF536				AP1S2				HLTF				HS6ST1
ATP1B4				SYNCRIP				PRDM1				KCND3
FAP				EZR				MOXD1				NME1-NME2
ZNF483				IPO5				IDI2-AS1				CRLF1
SESN3				PICALM				FZD7				ALG3
TSPAN9				BRD4				METTL24				RHOD
CX3CR1				MT1F				LIPH				SAT1
GABRB1				BCL2L1				TRIM22				LRRC32
GPAT3				SLC38A1				FBXO40				SCIMP
EDA2R				MCFD2				FAM216B				MS4A4A
SAMD9L				PLP2				GARNL3				TEAD2
DZIP3				DUSP5				ZNF676				BCL2L1
ZNF844				MAP1LC3B				ADAMTSL1				IL17RB
MIRLET7C				BZW1				UTS2				EMP3
SAMD12				RAB1A				CGNL1				PTPRU
HMCN1				IQCG				KCNMB2				ZDHHC16
NUDT7				PPP2CB				FGF1				ZYX
ABHD18				WTAP				OGDHL				ORMDL2
HFE2				TGFBR2				DOK5				SLC1A5
NREP				SH3BGR				APLNR				PDGFRB
METTL24				ZFP36				FLJ34503				SIGLEC16
MIR30E				GCLM				KIAA1107				SLC7A5
KLRK1				UGCG				F3				S100A3
RXRG				MAT2A				HPGDS				FAM58DP
ANKRD34C				AASS				MYH10				LCP1
VAT1L				RAB15				XAF1				RPGR
PPM1K				PRPF4B				KIT				AQP4
SLC40A1				DNAJB5				HLA-DPB1				FLNC
ANKRD29				TUBA4A				PCDHB5				MTFP1
PLXDC1				GRAMD3				GNA14				UBASH3B
SLN				PPP3CC				IFIT1				SNORD49B
CPE				FKBP4				PLXDC1				LRRC8A
CSRNP3				IL6ST				C20orf166-AS1				ACVRL1
FPGT-TNNI3K				CLIP1				ZNF483				NF2
ANTXR1				EIF5				SLC40A1				COQ8A
CADPS				PAPOLA				LRRC14B				BBS12
TTLL7				TNC				LAMA4				MEIS1
EPHA7				SNRPB				FAM81B				FLJ30064
CES1				HSPA4				P3H2				TMEM45A
GNB3				CNIH4				GPRASP1				ANKRD13A
EPHA3				HSPB1				C1QTNF2				ADGRG1
HTRA1				YWHAZ				EPHA3				PITPNC1
CRHBP				ANGPT2				DZIP3				CENPV
CPNE5				MIR637				APBB3				LY96
C1QTNF2				IPO7				SFRP2				NQO1
KCNMB2				RERE				JCHAIN				C10orf54
IFIT3				FCGR3B				LPAR4				NCKAP1L
RANBP17				RTN4				HIST1H2AK				FMN1
CD24				SGK1				FLRT2				H2AFZ
CCND1				HNRNPDL				OAS1				CD180
XAF1				MCL1				TPCN1				ELL2
SEZ6L				FTL				ABCA10				TCN2
NAP1L2				SNORD10				SPHKAP				MUSTN1
F3				DNAJA1				LMO3				PAPSS2
DDX60				SRSF1				INMT				TSPAN13
GBP4				TNFAIP6				IFI6				FASN
MIRLET7A2				RPLP0				RNPC3				WASF1
PHLDB2				SDF2L1				LINC00965				TINAGL1
GZMK				DDX21				HMCN1				MAP2K3
MEOX2				VPS13D				CXCR4				IGFBP4
TPCN1				HSPE1				FRMD4B				NT5DC3
APBB3				BAG2				CPE				TFPI
IDI2-AS1				SRSF3				GABRE				MTFR1
GABRA4				TSPYL2				SEMA3D				FOSL2
HYMAI				KLF9				BMP4				NGFR
ANKMY2				SH3GLB1				HFE2				RNF157
STK38L				LOC101930400				FBXO32				VAMP8
CPXM2				SRPX				NAP1L2				KLF15
NTM				IL1R1				IFI44				SRPX
CFAP70				HSPA9				CXCL12				FAM167B
PCDHB5				PSME4				TMEM182				LARP6
AP3M2				TUBB3				CX3CR1				SOCS3
GPRASP2				RAN				LINC00174				HCK
TNNT3				MTUS1				UGT2B4				CEBPD
SNORD64				HNRNPAB				DDX60				CDK2AP2
SNORD115-42				FLII				NICN1				TSPYL2
LAMA4				GLRX3				CADPS				CDK2
ABCA10				HAMP				ZNF844				PLIN3
INMT				PAICS				PLA2R1				HOGA1
MID1				EMP3				FAM102B				AMD1
IRX6				ACLY				CDHR3				DDX21
FAM134B				RCAN1				ADGRL3				ITPK1
HLA-DPB1				AKR1C1				PLPPR4				S100A12
MYBL1				IRAK1				AMY2B				KCNJ8
SPHKAP				MIR8085				C1QTNF3-AMACR				GNPNAT1
COL12A1				RAMP1				NTRK2				NUDT4
ANKRD36C				DIMT1				TGFB2				C19orf47
PCCB				SRPK2				GBP4				SLA
F2R				CITED2				MIR99A				NME2
XG				RANGAP1				SLIT3				YARS
SNORA80E				C3orf52				ABHD18				NOP2
TMEM182				MIR636				TRIL				TMEM104
DPYSL3				NID1				MEG3				RHBDF2
VTRNA1-1				TPST2				COLQ				LILRA6
HIST1H2AK				HIPK3				SERPINB9P1				PREX1
STAMBPL1				C5AR1				TTLL7				LIN7A
HTR2B				ACP1				MIR224				SIRPB2
MIR23B				TUBB6				TM7SF2				BID
FAXDC2				KLF10				RABGAP1L				GTF2IRD1
FBXO32				ATP11A				CCND1				CATSPERB
TXLNGY				TNFRSF12A				ANKRD36C				SNORD34
COL15A1				EIF4G1				AP3M2				DHCR24
CXCL12				DHX9				CPQ				S100A11
SOX6				SPHAR				CC2D2A				SIGLEC10
JCHAIN				USP12				FAM134B				KCNK3
UTS2				SLC39A14				CPNE5				ITGB2
ATP1B2				FEM1B				CSRNP3				SLC25A18
BOC				CXCL8				EHHADH				SLC36A1
GAB3				TCEB1				EDNRA				CCDC6
HLTF				CHORDC1				ASPA				TPST2
JAML				HIPK2				MYOF				ARPC1B
ABAT				COPA				MDH1B				ST3GAL1
GLP1R				FOXO3B				ANKMY2				PPP1R1A
GPR174				LPIN1				LOC152048				NPAS2
EDNRA				EIF3B				FAM13C				PARVB
SEMA3D				IFNGR1				JAK2				RANGAP1
VPS8				SPCS3				ARHGAP1				DOCK5
PLA2R1				ETF1				ANKRD36				BEST1
ADAMTSL3				EIF2AK3				SMCO1				NACC1
TM7SF2				EMP1				FBXL2				ENTPD6
PCOLCE2				HYAL2				COL15A1				THOC5
AZIN2				MAPKAPK2				UBA7				MYL7
KIAA1107				NAA15				DIRAS3				PPEF1
NOX4				PARD3				GZMK				IL15RA
PRICKLE1				TUBB4B				GNB3				FGF7
MEG3				C6orf106				PCCB				RDH10
LMOD2				ORMDL2				SNORD115-24				HK2
MX1				NQO1				FRMPD4				BYSL
MTURN				GNB1				GPR52				IL10
AMY2B				TES				ZCCHC5				PPP1R14B
BMP6				HSPA5				NCKAP5				SLC7A7
PRDM1				WARS				CCDC141				CDC42EP4
IFIT1				EIF4EBP1				MX2				SLC27A4
PRDM5				RAB5A				TRUB1				FLII
FCER1A				GTF2IRD1				SSPN				TMEM70
XPO4				DHCR24				BTN3A2				SLC29A2
TMEM232				RRS1				ABI3BP				NECTIN1
FRMPD4				MIR4745				PRDM5				MMP19
NAV1				MAP3K6				ATP6V1G2-DDX39B				SSR3
DIRAS3				CCT6A				AMOT				TRDN
GPR52				STK17A				CFAP70				FAIM2
FAM216B				SSR1				GPRASP2				RAD9B
ABCA8				JMJD6				CDH23				CACNB1
PDE3B				SEC61A1				SCN7A				ADH1A
C11orf80				PTPRE				F2RL2				SNRPG
COL21A1				VCL				COL12A1				TNFRSF1A
COLGALT2				DHX15				ALDH1A1				HIF3A
NRG1				KPNA1				BTBD8				GATA2
ARFGEF3				EIF5B				PPP1R3C				ABHD5
TRIM45				HN1				TSPAN9				ALPL
P2RX3				LOC101930416				MYBL1				SERPINA1
MDH1B				MYO16				TRIM45				ZNF622
PLCB4				NT5DC2				THNSL1				C5AR1
ERAP2				RIOK3				PLA2G4C				ELOVL2
KIT				NOS3				PTCHD4				SHISA4
TXLNB				SZRD1				MID1				KCNJ11
KIF13A				TDG				BBS2				PKDCC
PAMR1				TPRKB				PLCB4				UAP1
FGF18				BTG2				TXLNB				TMED5
HLA-DMB				MRPS12				GPC3				LRP10
OAS1				SEC23A				HERC5				PTGER2
NME5				EEF1E1				KLHL38				PRDX6
BTN3A2				MIR7112				ATP1B4				KLC2
MIR29C				PRDX6				PPM1K				LOC101928841
C1QTNF9				HK2				TMEM144				MPDU1
APLP1				DGKD				DCUN1D2				DOT1L
ZNF610				PECAM1				GJA1				DGKD
PLA2G4C				KCTD12				PLAT				STXBP6
RABGAP1L				GTPBP4				OMA1				MYD88
ATP8A1				SYPL1				PCOLCE2				AZGP1
ZMYND12				NEDD9				NME5				CASQ1
DCUN1D2				PGD				THBS3				KLF10
FOXP2				LDLR				NHLRC3				C11orf96
ADPRHL1				UGP2				HLA-DMB				CLIC1
FRMD4B				RAB3GAP1				ATP1B2				ASB12
TMEM144				SNORA68				CFAP61				PLXNB1
PAFAH2				KCNK1				KLF3-AS1				MTCH1
EPCAM				SRSF10				TMEM232				NETO2
SNORD115-44				USO1				COL21A1				ITGB6
KLRD1				ABCF2				STAMBPL1				TMUB1
GPC6				CCNG1				OAS2				SLC38A2
BBS2				CLDND1				GPAT3				GTF3A
ALS2CR12				GBE1				LYPLAL1				SNHG3
GABRE				AQR				FAM69C				C1orf204
ABI3BP				TMX1				ARPC4-TTLL3				OPN3
GPR63				DAZAP1				SLC4A4				TUBB4B
SGCG				PSMA3				AFF3				E2F8
HPGDS				LARP6				HTR4				LTBR
MIR224				ATP13A3				ZFY				AVEN
MAEL				KLF4				JAML				IL17RA
MX2				HCLS1				SGCG				KDR
HERC5				TFPI2				RGS6				RPS6KA2
IFI44				CD55				ABCA8				HIVEP3
CCND2				UBE2S				HTR2B				BAZ1A
FHOD3				ZMYND8				TLR3				EPN1
ARPC4-TTLL3				TGFB2				SNORD14E				NSG1
DPY19L2P1				TGIF1				GABRB1				TIGAR
TMEM69				NME1-NME2				ATP8A1				CSPG4
TPM3				ZNF593				LRRCC1				DLGAP1-AS1
TRUB1				TKT				PTPN13				SEMA3F
LINC00965				EIF4E				CMBL				ITGA7
SYTL2				ENPP4				CYP2J2				ATG4D
MIR15A				CBLB				SOX6				H1F0
COL8A1				MT1HL1				LMOD2				TMEM43
FAM102B				SERPINB1				ALDH5A1				C3orf52
C2orf40				MT1H				HYMAI				MIR675
SERPINI1				COBL				IL33				VASP
UBA7				MIR6758				CYSLTR1				HSP90AA6P
YPEL2				JTB				PAFAH2				SERPINB1
LYPLAL1				CDC42EP4				CYBRD1				TMEM189-UBE2V1
ALDH1A2				SHC1				HHAT				ARHGDIA
HHAT				UCHL3				SLCO4C1				SLC52A3
GVINP1				UBC				ALDH1A2				FGR
CXCL9				MKNK2				CCDC171				JTB
CPQ				EGLN1				MIR29C				ATXN7L3
EHHADH				SRPRA				GPR174				SARS2
GRM1				SSRP1				GRK3				DESI1
PREX2				CLIC1				PDGFRL				PRKCD
FAM13C				SAA2				LRRC1				CR1
BMP4				ABHD2				FPGT-TNNI3K				PTP4A2
THSD4				NPC1				SLC38A11				PLAUR
HSPA4L				RAB9A				FOXP2				SLC5A6
P2RY13				PRDX1				PRICKLE1				SUN2
FAM102A				ARMC8				CMA1				AGO2
DPY19L2				ARG2				FAM102A				CNIH4
NHSL1				CORO1C				C11orf65				SHMT2
MYOM2				IFITM2				STK38L				GREB1L
PLXNC1				QSOX1				SLC16A7				LILRA5
C1QTNF9B-AS1				SNORA70				CNTNAP3B				HMOX1
SORBS2				EIF3J				VCAM1				CLTB
ALDH5A1				ACTR3				VAT1L				CLCF1
AOAH				PITPNA				HLA-DPA1				NPC1
C11orf65				TUBG1				MMP16				MSANTD3
SERTAD4				SLC52A2				KCNT2				DNER
ZNF780B				GYG1				PDE3B				SNRPB
NAALADL2				SNRPD1				ZNF610				LRRC4
ABCB4				CREM				OAS3				RGMA
RASGRP1				ELOVL5				ALS2CR12				ADAMTS5
RHOBTB1				SHMT2				SLC5A4				VARS
TRIM22				SCARB2				DDX58				NAA10
ACAD10				NRIP1				COPZ2				STARD7
SNORD114-3				EIF2S2				SULT1C4				DUSP7
ZSCAN32				ARPC4-TTLL3				IGFBP5				EDN1
AFF3				XPOT				GPCPD1				WBSCR17
PGPEP1L				TMEM43				MTURN				EIF4EBP1
PEX12				MIR21				PREX2				G6PD
MED12L				BID				RSRP1				BOP1
SGIP1				TMEM30A				JAM2				NSMF
SLC16A7				SS18L2				CORIN				FAM89B
IFI6				PDAP1				ACAD10				TRIM47
SCARNA10				UBFD1				P2RY13				CTPS1
CD74				AHCY				PTGS2				ADAM15
LINC00174				RPS16				TTTY14				SLC39A1
ANO1				PXDC1				CPED1				PRIMA1
RGS6				INHBB				ZDHHC15				GADD45B
NT5C1A				S100A11				TMEM69				STAB1
C5orf46				ABL1				BICC1				COBL
RNU4-1				CACYBP				CCND2				THEMIS2
RGS11				MIR6733				FMO3				STARD10
FBXL2				SERP1				DRC3				ERI2
LRRCC1				TGFBR3				SORL1				APOD
GADD45A				PTRH2				SERPINI1				LDLRAD3
MYO10				METTL22				LOC100130691				RHOF
OMA1				SNRPG				ICK				MTSS1L
BICC1				RPN2				PRRX1				TFE3
MORN4				CAV1				GHR				OR52N5
CTSF				FTSJ1				DPY19L2P1				CES2
FGF12				FAM96B				XG				FOXK2
KLF3-AS1				MAGT1				MIRLET7A2				LYRM5
RICTOR				CNOT8				SNORD114-3				PIGA
CXCL14				IARS				CCNG2				SEPN1
CFAP58				PDPN				COLGALT2				SLC35C1
SOCS2				NPAS2				HLA-DQA2				ZNF219
C5orf56				SRP72				SNORD115-41				TMEM88
C1QTNF3-AMACR				PTENP1				SNORD115-42				NECTIN2
HLA-DQA1				LOC100506248				MEOX2				MCFD2
PCSK6				PSMD8				ZMYND12				EDEM2
HEPH				TMEM135				TMEM254				EGLN1
TAPBPL				KLF6				ACADSB				COL6A3
LMOD3				MET				TNNT3				IGF2BP2
DRC3				CHIC2				YPEL2				SPHK1
MAGED2				PNO1				MIR99AHG				MARCO
NCKAP5				CCT5				INTU				BCAT1
GPCPD1				CRISPLD2				SPATA18				TUBA4A
GRK3				TSPAN3				GLP1R				PANX1
ZNF441				PIK3R3				TTC3				GNA15
LINC00998				COA4				ALDH7A1				IRX4
PDLIM3				AKIRIN1				TNFAIP3				EIF4A1
PDE1C				MIR1304				SCARA3				DMPK
CYSLTR2				TIMM17A				NR1D2				S100A16
MYH11				PLXNA2				RGS2				TSKU
CC2D2A				B4GALT5				PLBD1				C1R
INTU				PSMD11				SLC25A30				RASD2
CNNM4				RNF13				CCDC102B				FHL3
SLC4A4				SRP19				TNMD				HIF1A
AZIN1				IFI16				CTSF				PPL
PLXDC2				SNORA64				MIR1287				FAM96B
OAS3				JAK1				NAALADL2				MPV17L2
CYP27A1				CGGBP1				ITGAL				PTH1R
SLIT3				SAR1A				TMEM14A				WDR1
COL1A1				MT1G				PHLDB2				IL4R
ZNF594				IL15RA				MTTP				ADGRF5
ZNF577				TXN				HLA-DRA				KCNH2
DUSP27				GAREM1				HLF				SYN2
IGFBP5				RHOC				ZNF780B				TMEM165
ENPP2				SSR3				DBP				HEYL
ALDH1A1				MRTO4				MIRLET7C				FAM78B
PPP1R1C				SUMO3				MIR30E				NOP16
ZNF704				KRT18				CCL4L1				MOG
PRRX1				VAMP5				SLIT2				ELK1
KRTAP5-2				MAPK1				PRKAR2B				NPNT
MLLT3				CAST				C11orf80				C6orf106
ITGAL				MTCH1				ZNF441				SLC39A14
HLA-DRA				IL6				TRANK1				TSPAN14
KCNS3				PPP1R14B				CEP126				LBP
SULT1C4				CCNL1				LYRM9				TTLL12
TTC3				PLIN3				FGF12				FAM212B
LRRC1				NANS				TENM3				ESRRA
TENM3				EIF3I				BACH2				CADPS2
NAAA				MYH9				GADD45A				PARD3
ACADSB				BCL2L13				GVINP1				MIDN
NR1D2				HPCAL1				CD69				SMPD4
PROS1				NOLC1				FSD2				ID1
CACNA2D2				CUX1				CARF				EMC3
SEMA5A				NSDHL				PER2				TNIP2
KLHL38				ARNTL				INPP4B				TTYH3
CASP1				ADGRG1				MYO10				SLC25A19
URAHP				TMEM165				VSNL1				CCDC69
COPZ2				LSM7				CD200				SNORD78
C21orf91				SAP30				PTCD2				HTATIP2
LOC152048				CA2				LINC00998				SEC61A1
EFHC1				ILF3				KLRD1				BVES
GJA1				NFKBIB				PEX12				CD300LG
CDH23				HEATR1				SLC38A3				ZBED4
SNORD116-28				OPN3				RHOBTB1				FAM20C
IGHG1				GPX1				HLA-DMA				TP53I11
IGLJ3				IMP4				ZFAND5				PHKG2
ATP1A3				ARPC5L				FBXO16				HPR
CARF				GFPT1				PDGFD				CD33
SCRN1				CCDC86				CAPS2				DPP3
AK5				UBE2J1				GPNMB				FAM60A
GBP5				RPS7				STEAP2				PSME4
THNSL1				PPRC1				TTLL1				TKT
MPPED2				PTPN12				ADAMTSL3				IL13RA1
OAS2				KLHL3				FAM13A				ENO1
BTN3A3				HYOU1				AK5				ASRGL1
HLA-DMA				RAB5C				OSBP2				CACNA1C
NTRK2				IL13RA1				LMOD3				EFNB1
SCFV				IFITM3				EFHC1				DEGS1
PRRT2				HSPA13				TET1				YBX3
ERI2				HNRNPR				C1QTNF9				DCUN1D3
RNU2-1				POLE3				RAD51B				IMPA2
FBXO16				H2BFS				CES1				FERMT3
SPTAN1				GRPEL1				AIG1				AXL
MIR218-1				ABCE1				AS3MT				MKNK2
FAM169A				TIMM44				TPPP3				ARHGAP31
ARHGEF9				CUL1				KCNJ3				TMEM2
CD48				MAPRE1				DPY19L2P2				SLC19A2
ICK				PALM2-AKAP2				LRRC6				ZPR1
LEFTY2				UTP18				PKD1L2				MT2A
CEP126				STX12				MSH2				RASSF2
COL1A2				LOC100996792				AZIN2				UBTD1
GGTA1P				SHQ1				SGIP1				SMPDL3A
BICD1				CLTB				TSHZ2				LDHA
SLC25A30				XBP1				C5orf56				MIR22
CD96				EIF2S1				PRKY				CAMKMT
PYGB				RPS6KA2				SOCS2				FAM65C
DDX58				CALCRL				TTC8				PPP3CC
UBR1				SEH1L				SULT1C2				TTPAL
PARP8				PIM1				CACNA2D2				A4GALT
ASPA				PTS				CCDC125				TESK1
IL33				ADGRF5				BTN3A3				IRAK1
LINC00189				SNRPA1				PRRT2				SREBF1
ZDHHC15				NAA50				RGS7BP				IMP4
LYRM9				PELI1				SNCAIP				NCOA3
ATP8B1				CKS2				MYOM2				KLHL2
CD1C				AGFG1				SNORA80E				DUS1L
RPPH1				TGIF2-C20orf24				MORN4				TBXAS1
ZNF404				ATG101				ANO1				VIPR2
SMCO1				LIMS4				ZNF204P				LAIR1
MYOF				VEZF1				AOAH				TPO
PLBD1				NUP88				ABCB4				GPX3
DTNB				FGR				GBP3				CFAP77
EXOC6B				TM9SF1				CFAP58				RANBP6
HDAC9				PLXNB1				SPX				MFSD2A
DPY19L2P2				FOSL2				SLC38A6				STK40
KCNA5				LOC101927673				CYP27A1				CD276
BRCA1				RABAC1				KIF13A				DEXI
ICA1L				THEMIS2				ZNF117				JMJD6
GABPB2				MAGOHB				ARHGAP28				DLG1
RSRP1				VARS				CETN3				HIST1H1C
TRANK1				WDR46				FCER1A				CD274
CCDC125				DERL2				LIMA1				LAMC2
FXYD1				CHD1				ZNF594				ALOX15B
SPX				IL6R				ZNF577				CTIF
EVL				MRPL3				EPHA7				SRXN1
TLR3				NCOA3				CSAD				SRM
PLPPR4				MAPK14				ZFP14				NUDT4P1
PAK1				PPIA				NKG7				TRIM8
CATSPER2P1				TIMM23B				ASB15				SLC43A3
VTN				SPAG9				ANP32E				IPO4
MMP16				CRYAB				ZNF83				USB1
MIR181A2				AUP1				ADGRA2				DAZAP1
NFASC				CYLD				ANGPTL7				ART3
MMP15				LDHA				IRF6				LHFPL2
MYOCD				ZNF207				CDH6				NKX2-5
TRPC1				ICAM2				LOC100130927				NSDHL
NTN4				CCZ1B				SELL				CXorf36
LOC100131860				DDX18				SNORD14C				RNF126
SCARNA5				PQBP1				LOC100049716				JAGN1
KIAA0922				PRKCH				TAPBPL				RBM47
HIST1H3E				LOC101927137				CD163L1				HOOK1
ZC3H12B				TUBB2B				ZNF404				DHX37
SLITRK4				TUBB				LRRC39				CACNA1H
NBEA				ZYX				CABLES1				GBE1
CYP11A1				CBFB				HEPH				ADAMTS2
TIMP2				SEC61B				BDH2				SLC38A5
DBP				DSCR3				RANBP17				NUDT5
ACOX2				PRPF4				STARD5				OVCH1
LOC100130927				SERBP1				ZNF704				HERC2P9
GEM				PHLDA2				2000-01-01				OSGIN1
AMOT				PSMD12				RICTOR				HERC2P3
ADAM20				MIR6787				HDAC9				ATG9A
DYRK1B				PAFAH1B1				PLEKHB1				FAM107A
SLC25A27				PLAUR				CYSLTR2				HCLS1
NHLRC3				NF2				ATG14				NOS3
CMA1				ANKHD1-EIF4EBP3				ZSCAN32				HVCN1
SCAMP5				SNORA29				AMZ2P1				GIT1
MIRLET7G				HIST1H2BE				PCSK5				KYNU
SLIT2				RPS3				DNALI1				GUCD1
ENC1				NBPF26				ASB18				RNF144B
MIR99AHG				AZGP1P1				YPEL1				DKK1
LRRC14B				CPD				IFT80				SMTNL2
MXRA8				POGLUT1				ERAP2				ICAM2
LRRC39				TMEM5				NRG1				VGLL3
STK33				NIPBL				MCMDC2				SLC25A13
TRAK1				PHB				NALCN				SCARNA9L
DOPEY1				FAM20B				ADPRHL1				EID3
HLA-DPA1				PPL				HLA-DOA				ITGB3
PFKFB2				IFRD2				MLLT3				C19orf24
ANP32E				SBNO2				P2RX7				HNRNPAB
ACE				LSG1				BBS4				SRGN
ZNF14				AK6				SCAMP5				TES
MARCKS				RNF126				ERV3-1				HIPK2
NRN1				KIF1B				ACE				RRS1
MEST				PI4K2A				TCEA2				SHE
GDPD3				MAPKAP1				CNTN4				OTUD4
CABLES1				MIR3656				ANKRD36B				APBB1
ZNF763				GALNT1				DOPEY1				HYOU1
DCLK2				MGAT2				PNISR				SERTAD3
OCLN				MFAP3				MAEL				MFHAS1
HLA-DQA2				MSN				P2RX3				CRY1
ADGRA2				GNL2				IL34				TRAF7
TDRD1				ATP1B1				URAHP				CYYR1
CPEB3				CNPY2				SLFN13				LARGE1
CXCR4				SEC23B				RMDN2				NANS
KLHL24				VCP				PLSCR4				DVL1
GHR				RBL2				CTSO				BRMS1
ZNF546				MIR4800				HMGB2				DRAM1
CAND2				M6PR				PEX7				CD63
SERPINB9P1				HNRNPH1				SNTB1				TUBG1
QPCT				DTNA				CA5B				PORCN
OSBP2				TRIM27				KCNA5				LINC00260
RASSF9				TMEM208				SRR				FAM189B
AMZ2P1				RAD51C				DTWD2				RDH5
VSNL1				MFHAS1				MUM1L1				IRF2BPL
OXCT1				GRB14				ATPIF1				HERC2P2
MIR181B2				RHOD				KIAA0141				CD177
ARHGAP28				ADO				SLC25A27				STRBP
DOK6				C11orf98				NUBPL				MRTO4
FAM69C				PCMT1				HYDIN2				URB2
B3GALNT1				EHBP1L1				ICA1L				TBX3
SH3TC2				HNRNPF				IPCEF1				VSTM2L
UBE2H				LPCAT3				SPTAN1				KLF3-AS1
ANKRD36				DNAJB9				SNORD116-21				HIST1H1E
TMEM254				NKX3-1				SPTLC3				SLC31A1
FLRT2				PPA1				PARP8				MT1G
HBEGF				PUS1				PTGFRN				WIZ
GALNT11				SLC2A3				ZBTB37				ECT2
HEY1				MPDU1				TDRD1				ZDHHC3
PDGFD				GOSR2				PCYOX1				UBE2J1
ATG14				SLC1A1				VPS8				EPHB4
KCNAB1				ILF2				ACOX2				SLC7A2
RAB23				IL24				TARP				CD248
NECAB1				RUBCN				ADD3				SPNS2
ZBTB37				DVL1				CPEB3				MIEN1
KCNT2				CLTA				ABHD1				TRIP10
TSPAN32				HSPB2				KLHL24				NR2F6
SCN4B				TANK				ZNF717				CD59
LOC100049716				MALT1				PFKFB2				CFL1
SLFN13				PTBP1				NOX4				POPDC3
LOC100130691				CALM1				CD96				AIF1L
MYH7B				BCCIP				SEMA5A				LRP4
ZNF501				TINAGL1				ANKAR				RPN2
CMBL				MIR1292				SEZ6L				RRP36
PLEKHA2				FAM47E-STBD1				C22orf46				E2F4
DNALI1				BTG3				DKK2				RPS2
FIBIN				HN1L				CNTNAP3				NABP1
CRY2				ARPP19				NAV1				TMX4
MYZAP				BAZ1A				ABAT				SLC7A11
ZNF83				KLHL21				RAB23				PTDSS1
ZNF204P				AKAP8				PIWIL4				LOC100133920
CCDC171				TNFRSF1A				SNORD115-32				EIF3I
SLC30A2				COMT				CATSPER2P1				ZNF143
MIR186				PPFIA1				PPP1R1C				FAM222A
LOC100287896				DCBLD2				UNC80				SERPINA5
MSH2				RPS5				PXMP4				SNORD3D
ATP6AP1L				PHTF2				MED12L				PTBP1
PNISR				WDR74				ADH5				STK19
ERV3-1				GSPT1				SGCE				C4B
THBS3				MYDGF				IGK				CHMP4C
GSDMB				BCLAF1				ARHGEF28				ANGPT2
ZNF559-ZNF177				H2AFY				BMP6				SDCCAG3
SLC38A11				GOLPH3				FGGY				DPH2
YPEL1				TSR1				CASP1				PFN1P2
LSMEM2				INTS12				TMEM30B				ST3GAL5
LOC389834				TMEM183B				RANBP3L				ARMC8
PTCD2				ARFGEF1				IVD				HIST1H2BK
ITGA8				PTPN1				RORA				ADRB1
P2RX6				RABEP1				SLC25A45				CREB3L1
FILIP1L				PDCD6IP				MOAP1				MS4A6A
PLEKHA6				CSGALNACT2				TANC2				ATN1
TET1				RSRC2				ZNF763				STX2
PTPN21				SRPX2				RFTN2				PRELID1
PRMT2				SMARCA4				PAMR1				KIAA1549
ADCY5				GNG12				ADAM22				GBGT1
FSCN1				TWF1				CFHR1				HMGA1
MDK				RASSF4				NT5C1A				PLEKHM2
FAM110B				BYSL				TRAK1				HIST2H2AA4
TTC8				ISG20				MEST				ICMT
FSD2				GARS				ZC2HC1A				LINC01405
SRGAP3				TNFRSF10B				PLXNC1				THOC6
CDHR3				SLCO3A1				NBEA				EPN2
TAS2R4				SNORD96A				FBXL20				IFRD2
FRMD7				CHST2				MIR218-1				FKBP4
ANXA4				FLOT1				NUDT6				RPLP0
SLC9C1				BLOC1S1-RDH5				HIST1H3E				CEBPG
TMEM184A				SUN2				GALNT11				FAM179A
FZD1				WAPL				TSPAN32				ABCB6
ARHGAP15				AHSA1				GSTA4				SBF1
ARMCX2				PTEN				CLSTN2				POPDC2
FMO3				SLC1A5				GRM1				EIF3B
MOAP1				PGM3				RASA4				CPTP
PTPN13				WDR77				ARMCX2				COA6
SORL1				SRM				HMGCL				ZBTB16
SLC25A11				UBE2N				ZNF559-ZNF177				METTL22
KCNJ4				AP2S1				FILIP1L				FZD5
NEK1				CERS6				LIAS				CALU
NR3C1				C7orf26				MYLIP				SLC4A2
TRA2A				SPCS2				BCL6B				SLC1A1
MIR1287				NASP				HAAO				CDC37L1
DTX4				SLC20A2				HMGCLL1				KRR1
LRMP				MSH6				C1orf168				SPPL2A
AKAP6				FARSA				PLXDC2				PTRH2
NMNAT3				MRPL18				CEP57				MAFB
SCARA3				FAM208B				ZC3H6				SZRD1
FSD1L				CDYL				LINC00189				GLRX2
PHKA1				PTPRG				FAM47E				SPTSSA
ATPIF1				ARL4A				NAAA				ANXA2
PXMP4				SLC6A10PB				SORBS2				TNFAIP1
FGGY				SRPRB				AZIN1				OCIAD2
ALS2CR11				PWP1				PTGR2				TUBB2A
ASB18				NPM1				CFAP20				PNPLA8
GLRB				DDX19A				PARM1				XK
CDH6				APRT				LRRK2				FAM127C
KCNA4				ADSL				EVC				PLOD1
CFAP20				PDIA4				MAGI2				EPN3
JAM2				UBE3A				NECAB1				ACLY
SLC38A3				SEC23IP				OTUD1				HN1
FAM47E				PDIA6				RASGRP1				SHKBP1
TMEM8B				CASC7				COL8A1				NGLY1
RORA				DMPK				GPX8				RPN1
GNG7				RNF19A				SH3TC2				PCDH1
LONRF2				FOXK2				WLS				HAVCR2
CECR1				LOC101928625				ENTPD1				FTSJ1
GFM2				BMPR2				RHNO1				REEP3
IDO1				PI4KB				BBS10				RNF10
OXER1				LOC101060363				MRPS31P5				NIPA2
PCMTD2				SPTSSA				DOK6				MAZ
GOLIM4				C6orf62				ATP1A3				NMRK2
HMGCLL1				SPHK1				APOL6				GSK3A
PRKAR2B				RPL35				HSPA4L				C8orf49
ZNF117				FLAD1				C5orf46				NUP188
NUP62CL				KRT8				GBP5				TSPAN1
LIN9				KLF5				TCP11L2				OR52N1
RERGL				STXBP2				C14orf159				CLEC7A
C6orf163				TRMT1				ZNF536				PIGW
ZNF658B				CSNK2A1				CDO1				HMBS
P2RX7				CBS				PDE1C				PLCD3
IVD				RPS19				LOC100499484				CARM1
HEXA				ANKLE2				CRY2				MLLT1
SLC8A1				SLC7A8				PAK1				TBC1D1
FBLN1				GTF2F1				C21orf91				CLPTM1L
FAM81B				TP53BP2				SRGAP3				TLR4
AS3MT				R3HDM4				C5orf63				RNF41
BHLHE41				SLC2A14				ABHD11				TST
IFT43				ENTPD6				F10				2000-01-01
WDR48				EPHA2				AHSA2				GPN3
ZSCAN26				SDCCAG3				EPB41L2				PMM2
PEX7				PELO				NLRP3				KCNIP3
C14orf159				LRRFIP2				CD48				TMX1
KIAA1755				TRAFD1				TCEANC				MFSD12
CLTCL1				TRA2B				OLFML3				SOX18
ADAM22				CRY1				SLC30A2				SLC2A9
CACNA2D1				RAB27A				ZNF737				CDC26
SACS				SRSF7				EML4				KCNK1
ATF7IP2				PCID2				ADCY5				EIF5AL1
RMDN2				RPL14				GABRA4				CCDC86
HAND2-AS1				ACOT9				SDC2				PPP1CC
PIWIL4				GPR89A				ABCD2				ANKRD9
JAM3				JOSD1				KIAA0922				HPCAL1
FYCO1				NRAS				ZNF658B				PPM1G
TNIK				UPP1				DNM3				PDE11A
CYBRD1				CELF1				COL24A1				BAG2
PER2				THOC5				PGPEP1L				DERL1
GSTA4				IL1RAP				BRCA1				ANXA2P2
ZNF462				AARS				CIRBP				ASS1
GRIA3				AK2				CBX7				NACC2
MYOZ1				LRRC8B				NHSL1				SH3BGRL3
ANP32AP1				YKT6				DPY19L2				RPL27A
ZNF627				CHMP1B				PNMAL1				CHST1
TTLL1				CLMN				PDK1				HP
CSAD				ADRM1				MMP9				HIST1H3I
DLEU2				KIAA0040				DCLK2				MSC
CETN3				AP3D1				KIF3A				ZMPSTE24
KIF3A				NIPA2				PEX1				SLC7A6OS
RNF20				RPS6				PLEKHA2				TUBB2B
BTBD8				CARS				ACCS				BRPF3
GBP3				PIGH				WSB1				GPX1
SNORD115-25				SEC61G				SKA2				RCN1
IL2RB				POP7				PLCB1				CLMN
ITPR1				PLXNA1				PCMTD2				MERTK
PXDNL				C18orf8				KPNA5				SRPX2
FAM179B				PDXK				CCDC28A				BMP8B
C22orf46				OTUD4				PSD3				ZNF593
MN1				EMC8				MIR221				HIP1R
PLSCR4				NGLY1				LOC100133315				VIT
GDAP1				GFOD1				C17orf75				RNF168
LRRC6				GPS2				FXYD1				ITPR3
CAPN6				SAP30BP				LANCL1				YKT6
NIN				RPL15				ZNF25				TBC1D25
IL34				BUB3				LOC100287896				LINC01128
ABHD10				HTATIP2				C11orf71				SLC45A1
TNFSF10				ARC				IFT43				CHUK
ALDH7A1				POM121C				CECR1				FSTL3
ORC3				CCT4				ABHD10				ENPEP
PRKY				MRPL42				HEG1				LOC344967
LIMA1				EMC6				ARHGEF9				KLHL3
CCDC102B				CACNB1				CD1C				JAK1
ALMS1				ATG5				SLF2				CLIP1
CAPS2				DPY19L1				HNMT				SCAMP2
ANP32A				MED8				SDPR				CORO1A
ZNF528				ARFGEF2				PRMT2				RRAD
BDH2				NDUFAF4				ADAM20				EMC6
GPX8				NCBP2				CYP11A1				GAREM1
ABHD11				KIAA0100				ZNF738				GRIK1-AS2
PLXNA4				RNF41				QDPR				SNORA3B
MPHOSPH8				GLS				MARCKS				FOSL1
SLCO4C1				PSME3				SAMD9				PITPNM2
NCOA2				PTGER3				HMGN2				NCLN
USP51				ZNF259P1				GABPB2				PPP1R18
TANC2				PPM1G				ACSF2				TMEM183B
ANKRD36B				RRP12				DYRK1B				SNORD44
MYLIP				CHAC1				RBM43				SLC3A2
RIMKLB				MIR6132				IFIH1				UBALD1
CD163L1				NCBP1				FZD1				LOC653653
HCP5				CTBP2				MDFIC				MCOLN1
LOC100506127				CHN2				BICD1				STXBP2
GLIPR1L2				MTMR1				PDLIM3				NBEAL2
FAM106CP				FUS				FGF18				PIK3R3
ANKAR				ZNF143				IDO1				ADA
TSHZ2				RPL18				PXDNL				RIPK2
ZNRD1ASP				PPP1CA				EXTL1				NUDCD1
COX15				PES1				LINC00467				PRAF2
TCP11L2				H2AFX				ZNF415				BMP8A
TMEM30B				DNAJC2				WDR48				B4GALT3
IFT80				SNN				LSMEM2				IRS2
CCNG2				NXT1				TMEM140				LOC100132005
ISCU				SNORD38B				BEX4				TFEC
RAD51B				CASP3				COG6				LRRC8B
CIRBP				ZCCHC2				GSDMB				C1RL
HAAO				NCLN				CD47				MEIS2
CYP46A1				MIR6734				GPR63				TMEM8A
SPATA20				DYRK1A				RTN4IP1				NAGA
ZFP14				LOC101060521				INHBA				GFOD1
ZNF415				MRPS17				PFKFB1				TEAD3
EML4				TNIP2				MPI				MCTP2
ROBO1				POLD2				ZNF14				GATAD2A
GUCY1A3				TRAPPC3				ARHGAP15				KCNB1
GPR22				ANXA2P2				CXCL11				DIAPH1
SNTB1				RPL13AP5				CD83				PHTF2
BEX4				GTPBP2				C6orf163				ELOVL1
MAOB				ARL2BP				ZNF138				CALHM2
SNORD115-43				ACOT7				C8orf44				ANKRD52
DOCK10				PDE4D				LOC100289511				SNORD49A
OLR1				HNRNPA1				CYP46A1				NCF4
CATSPER2				EMC3				GNG7				ZDHHC2
C17orf75				OSBPL11				GXYLT2				LGR6
ZNF91				PSAT1				LINC00680-GUSBP4				ATP13A2
C19orf18				UBE2L3				C8orf34				GCLM
SLC16A14				THBD				LEFTY2				TRPC4
CLSTN2				SPINK1				DYNC2H1				VASN
DTWD2				G6PD				OLR1				TMEM11
SLC25A45				GABPB1				LONRF2				MBD3
PKD1L2				CXorf40A				HLA-DQB1				SH3GL1
RBM43				TNS1				DTX2P1-UPK3BP1-PMS2P11				B3GNT7
LANCL1				SLC12A4				CACNA2D1				OSBPL11
GXYLT2				EBP				TARBP1				NRM
QDPR				ALAD				GLYAT				UBIAD1
PPP1R9A				RALY				FSHR				MAST2
MUM1L1				CRK				P2RX6				HAMP
ZNF493				DNAJC3				CPA3				CLEC4G
ADD3				GIT2				NR3C1				LOC100129434
MRPS31P5				ALPL				HYI				LOC102724428
FBXL20				EFNA1				EPSTI1				MYH9
PCSK5				RELA				SCARNA5				MAPKAPK2
GSN				NOP10				FYCO1				COL4A1
LIMCH1				GTF2H1				VEGFC				PARP6
THEMIS				ATAD2				IL7R				MSL1
INHBA				AMIGO3				TRPC1				MBD2
PCLO				SLC4A7				USP11				KLF16
CHMP5				UBE2G2				MAOB				KLHDC8B
CYSLTR1				MAP2K4				EVL				FAM160A1
LOC100289511				DEXI				ZNF493				SLC31A2
KCNJ2				SNX4				ZNF283				NOL6
ZNF717				TNFSF12-TNFSF13				EIF2AK2				LANCL3
RUNX2				KCND3				ROBO1				ELF4
RGN				UTP6				SCRN1				PCK2
CXorf23				SSFA2				CXorf23				RAB5C
GAS2				PIEZO1				CAPN6				CASKIN2
RHNO1				STX4				SCN4B				CEACAM19
CCDC168				GAS7				GOLGA8O				MELTF
NUBPL				RIPK1				PARD3B				USP38
SNORD109B				TXLNA				NRP2				MARVELD2
C20orf194				HOMER3				LOC389834				TEK
ZNF711				SLC25A14				ANGPT1				AP1S2
ATM				SBF1				PTPN3				GRAMD1A
MKS1				ITPR3				USP30				BCL2L13
AHSA2				SEL1L				STON2				GCAT
APCDD1L				CCDC6				S100B				LILRB2
ZNF280B				MIR6513				PDGFC				ELOVL6
HEG1				ENY2				PMS2P6				PUS7
EVC				FRMD4A				CLEC1A				GPR180
ARHGEF6				PWP2				ZNF546				ERO1A
HERC4				RIPK2				ANKRA2				NFIC
OR7E13P				TICAM1				ZSCAN26				ADGRE5
STON2				HGS				PEX3				NFKBIB
SYT17				TMCO1				ZC3H12B				PTPN1
FN3K				USP34				TSPAN6				EEF1A2
WBP1				NADK				SLITRK4				SEC14L2
FAM13A				ARPC4				RNASET2				MTHFD1L
LURAP1L				PAK1IP1				TMEM135				GABRR2
LCN12				CADPS2				FAM179B				RXRA
TBCEL				PMFBP1				NMNAT3				FUOM
R3HDM2				MAP4K5				NOV				PARVA
TCEA2				ELK1				DENND1B				ARHGEF17
HMGCL				SSBP2				METTL25				USP2
SLC16A4				KIDINS220				ARGLU1				PLEKHH1
KAZALD1				PDCD11				NFKBIA				WARS
ZNF442				MICALL2				TEX9				FAM214B
ZNF512				APEX1				CCL4				TMEM53
MASP1				NUS1				KIAA1671				TUBA3C
ARHGEF28				PPARG				ZNF280B				RPS19BP1
IPCEF1				SOS2				ACKR4				ARPC4
MCM4				EDEM3				C4orf36				ZBTB7B
SYT11				PMM2				TP53INP1				PTPRE
DENND1B				DIAPH1				LRMP				RHOG
LOC100133315				MAST2				ZFP90				GPRC5A
SLC38A6				AGPAT5				FN3K				COL4A2
AKAP13				USP7				FHOD3				RASL10B
ZNF808				ACSL4				CLK1				TEN1
NNT				SMN2				CCDC191				CDRT1
ZNF300P1				SMAD5				SMARCA2				TMSB10
RELN				EIF2B4				USP51				GPAT2
CLU				TLK2				FRMD7				MAP1LC3A
TCEANC				AKTIP				SELP				CERK
ABHD1				DYSF				TM7SF3				DPH3
TRIM2				ZPR1				MYZAP				SLC1A3
ANKRA2				MAZ				ENOSF1				HRH2
MIRLET7F1				MPZL1				RBBP9				GMPR
CA5B				EIF6				PROS1				RPS6KB2
WLS				DEDD				CENPC				ARRB2
CEP57				TEX30				KCNIP1				B4GALT5
F10				RBM8A				KLHL7				JOSD1
ADAL				SEC14L1				FAM110B				RHOBTB2
ORMDL3				MIR664B				BEX3				SCARA5
RAB3A				SNHG17				ZNRD1ASP				ATP1B1
TMEM178A				CHST1				TK2				SSU72
NR3C2				AHNAK				SLC25A11				MTHFR
UFSP2				MAN1A1				MIRLET7G				C10orf2
CAMTA1				TOP1				NEK1				PYGL
CTNNA3				FAM32A				ORC3				MCRIP2
C11orf71				TESK1				CHMP5				DPP9
THY1				IPO4				SLC16A2				AKAP8
PKD2				PITPNC1				IL2RG				FAM27B
LRRK2				CAPG				SCARNA10				TGIF1
EPSTI1				BLVRA				CNNM4				IRAK4
ACSF2				LOC102724788				PYGB				PDE1B
MDFIC				MPRIP				LURAP1L				TMEM63C
PLS3				ATP6V0B				FAM129A				PRODH
GPA33				BCR				SLC30A1				LETM1
ZNF25				DGUOK				PRTFDC1				MED10
FAM111A				CDK2				SPATA20				CRHR2
TTC12				MTMR4				CCDC159				CTH
METTL25				RPL6				LOX				SMIM12
PTGR2				SPTLC1				PLEKHA6				CCDC68
ZC3H6				NFKBIE				ATM				SBNO2
CBY1				DNAJC16				CD3E				PES1
CRBN				TTLL12				CD3G				ORAI2
CD47				SIAH2				C14orf37				UBE2T
STEAP2				SNX1				PTPN21				VCL
HLA-DOA				MIR6805				DTNB				SPI1
COL24A1				U2AF1				COA5				SECTM1
HERC1				CTIF				TP63				SH3RF3
ILF3-AS1				FAM216A				ATP6AP1L				AGFG1
PDK1				NMB				CDKL3				MAVS
LINC00310				GRB10				SERTAD4				ABCE1
CLASP2				ODF2				PBLD				POLD2
AIG1				UBE3C				TPT1-AS1				NFIL3
DST				KIAA0391				CLYBL				FAM129B
C9orf131				NOL7				LINC01296				FAM127B
SYTL5				PDLIM4				KLHDC1				SYT13
DUSP16				ITPKC				HEXA				FXR2
TBX5				ATP6V1B2				SCRN3				QTRT1
COQ5				NUP188				GLYATL2				SRF
FRMD6				NRBP1				LOC400590				SND1-IT1
MEOX1				NMT1				N6AMT1				TBC1D2
SPTLC3				DSC2				CYP4V2				SCYL1
TANGO2				PARVA				MOP-1				PLA2G16
ACKR4				STRAP				EPDR1				EMP2
IL7R				SLA				RNF170				FAM222B
CNTNAP3B				SLC29A2				TMEM8B				TUBB6
LOC100499484				STRA13				COX15				NMRAL1P1
CNTNAP3				PCDHGA3				ING4				ZDHHC18
C12orf29				MSL1				CCDC144CP				UBQLN4
ZFP90				ABTB2				ZNF627				SNORD76
IMPACT				MTCH2				LTBP1				EI24
TMEM14A				ALG13				CREBRF				SPTB
RALGPS1				HSPA14				FAM173B				CSNK1G2
TPR				FGF22				GFM2				BRD4
C14orf37				GTF2E2				FAM169A				C19orf12
ALPK3				EPN2-IT1				UBE2H				PRKCE
PARP14				SLC7A2				BHLHE41				C20orf24
C4orf36				GTF3C2				KBTBD7				ADRM1
SMIM8				SPTLC2				ZNF91				PFDN6
SAMD9				NHP2				SLC16A14				CREB3
EXTL1				CHST3				EPCAM				CDC42EP2
TFCP2				CD44				ARFGEF3				ST3GAL4
INTS2				EXOSC4				GSTM2				FADS1
SLC5A4				TMBIM6				LIN9				PPM1E
DMC1				LPP				FAM111A				FPR3
RPL34-AS1				DCTN5				DLG2				KLHL40
FAM188B				ELK4				GLIPR1L2				PIK3CB
ZC2HC1A				SETX				CRBN				GTPBP6
OLFML3				FNDC3A				SEPP1				IL2RA
BBOF1				RAB22A				ENPP5				ATP2A2
DYNC2LI1				IL17RA				MCF2				MAP1LC3B2
SNORD94				TFE3				VPS45				SRCAP
MSH3				DDX49				NET1				ARL2BP
TM7SF3				MERTK				ZNF518A				NIP7
SMAD9				PRDM2				MGEA5				NPPC
ARGLU1				POLR2D				CASP12				PARD6B
HNMT				ACVR1B				RERGL				HEY2
CLASP1				STX3				GNG2				ABRACL
C5orf63				ASPSCR1				ZNF528				SYPL2
KCTD7				RPL17				SRBD1				PXMP2
FUNDC1				C18orf32				HCP5				SNORD42B
MGEA5				SRF				NRN1				ADGRE2
PAAF1				TFPI				TMED4				ETS2
VIPAS39				SOS1				FIBIN				TGFBR2
ZNF737				CALD1				BST1				PCBP4
SDPR								ACAD8				NQO2
NICN1								ITFG1				PPP1R11
SNCAIP								KCTD7				SMPD2
HMGN3								IVNS1ABP				DAGLB
VPS45								PCOLCE				SMCO4
EBF3								AGRN				MYL6
PFKM								PAAF1				MCRS1
AKAP11								RIMKLB				SNX22
ZNF135								DPH6				CDR2L
CHN1								C19orf18				AP3D1
PCDH7								CLASP2				TGFB1
SNORA20								LOC100131826				THBD
FAM129A								GATB				CCNG1
TCF4								PDCD4				PDIA4
ZNF138								BBOF1				DCUN1D5
SMARCA2								RAB3A				KRT8
ERMP1								C20orf194				SELPLG
COG6								SGSM1				WDR76
ZSCAN30								CCSER1				COTL1
FERMT1								TMEM255A				PLSCR3
LDB2								FAM149B1				KIF5C
PDGFC								KCNA4				HM13
PDGFRL								HTR2A				LAMA5
SLAMF7								DZIP1				TMEM40
FAM149B1								ZRANB3				SNORA24
CASC2								COL6A6				RAD1
IGF1								HHATL				ZDHHC12
PPIP5K1								GUCY1A3				SH3GLB1
ST8SIA5								CCDC146				NCAM1
COA5								MIR186				USP12
GATB								SYT17				PPP6R1
PEX1								DCAKD				DYSF
C8orf44								IMPACT				ACR
ALG13								EXOC6B				EBP
BBS4								PATZ1				ADAMTSL4
CX3CL1								PKD2				IRF8
CRYBG3								OXCT1				GRWD1
KPNA5								SLC16A4				E2F5
IFT22								CASC2				PBDC1
RAD54B								TBX5				SNORD45C
DCHS1								RCBTB2				CASZ1
ING4								UBR1				ZDHHC13
DZIP1								CLK4				IRAK3
ITFG1								C4orf46				LOC100289656
MBD5								EFCAB13				KNSTRN
LOC100291105								ZNF233				SHISA9
PARM1								ANKRD23				SLC4A3
KCNIP1								ALS2CR11				GNL3
PSMB9								TNFSF10				PTPRG
SDC2								DLL1				EREG
P2RY8								CDON				HECA
CHST6								COQ5				FAM50A
ZBTB4								NNT				TOMM20L
HRC								FSCN1				LMNB2
PPWD1								GOLM1				MYDGF
RBM24								ENO2				TET3
LMTK2								C1QTNF9B-AS1				DAG1
ENOSF1								ZNF471				TSPAN17
ZNF283								ZNF135				ZNF366
CHD6								EFCAB6				LTV1
LAMB2								MASP1				CYB5R2
FADS2								ARL15				UGP2
TK2								LRRC49				BCR
ZNF738								CTF1				SLC45A4
PCDHB10								RNF165				CTDNEP1
SH3GL2								KCNS3				MRPL3
IL2RG								GDAP1				C3orf36
NALCN								PSIP1				DNAJB5
SNORD115-23								JAM3				UCK2
UACA								STK33				SLC16A12
NECAB3								FERMT1				PHF23
NUDT6								MIR26A1				AUP1
PPP2R2B								FSD1L				FAM83D
ZBED8								CAMTA1				SLC17A9
ADCY10P1								TTC12				CCR2
ZNF471								THYN1				WWC1
IGKC								MAPT				ENPP4
TMEM17								MSH3				TRAM2
LEF1								BNC2				FBLIM1
VEGFC								DYNC2LI1				ADM
VWA7								ZNF501				PRR13
ZNF713								CCDC190				DLEU1
CASD1								RASSF9				CALCOCO2
MCMDC2								VIPAS39				RABAC1
HLA-DQB1								ANP32A				MIR4435-2HG
WEE1								PFN4				WDR4
PDE3A								CDCA7L				CYP4Z2P
TPPP3								PLS3				YIPF1
SCRN3								PPIP5K1				ADGRL4
C4orf46								PMS2P1				C2CD2L
FAM173B								IKBKAP				MTA2
NOTCH2								ZSWIM5				TBC1D10B
ALDH9A1								LETMD1				TXNL4A
ADCY6								MKS1				DDX39A
DSEL								DOCK10				CDC42EP1
PNMAL1								IL2RB				RPL22L1
IFIH1								ZCWPW2				PCSK1
FASTKD1								RUNX2				ELF3
STX16								RNLS				ERRFI1
CCDC191								TAS2R50				KLHL42
MTTP								INTS2				PAQR5
CENPC								ZNF578				NOP10
CTSO								SLC9C1				SIGLEC7
LACE1								PHKA1				HIST1H2BD
PTPN3								EFCAB7				KIAA0895
KMT2A								ECHDC2				SLC2A8
NRIP2								GPR83				ATAD3A
KLHDC1								ISCU				PRCC
STARD5								FBN1				AKR1C3
PRKCA								DUSP19				LBH
TOM1L2								DPM1				MOCS1
SGSM1								LINC00310				MIOS
SNORA4								HEMK1				TUBBP5
SEMA5B								PLXNA4				CDK16
LRP2BP								FCN1				PRICKLE3
ZFP37								HKR1				OPHN1
SLC16A2								QPCT				GRAMD1B
PCNX4								KCNAB1				SRL
LRRC49								ERMARD				PLLP
LOC728392								ALDH9A1				NT5C3B
ZNF44								SIAE				SNAPC2
PLCB1								ANP32AP1				CD209
VDAC3								GDPD3				MRPL33
TP53INP1								FBLN7				ECE2
ZFAND5								ADHFE1				CD109
DHTKD1								CETN2				PAPPA-AS1
SCARNA9								FAM107B				LONRF3
SLCO1B3								MS4A2				SLC10A3
ZC3H13								MYEF2				SLC50A1
FAM162A								SH3YL1				CAPN1
MTHFD2L								ANTXR2				POLD4
LRBA								CBR4				EMC8
RGS7BP								SPEF2				HS3ST3B1
CDKL3								B2M				SEH1L
FRK								RAMP2-AS1				SNORD58B
ENO2								ALMS1				PKN1
CCDC91								WBP1				R3HDM4
SNORD115-20								ITPR1				LOC150776
SHC4								HIST1H4C				NRSN2
ZNF423								DHTKD1				YDJC
WSB1								SOHLH2				LDOC1L
DUSP19								TNAP				SCAP
SPATA18								ADAL				CCT5
ZNF827								LOC100131860				GIMAP7
LFNG								TCF4				RFK
MAGI2								ERMP1				SLC25A44
HYI								C1orf123				DEDD
BBS10								HYKK				CPNE8
KBTBD7								MRI1				KLF13
DPF3								OXER1				RPL13
RRN3P1								ZNF630				XYLT1
DHRS11								CDKN1B				PLPPR2
ZNF233								AKAP11				FNDC4
EPB41L2								DHRS11				GAS2L1
SUN1								LOC728392				POLR3H
RAB9B								BCL2L11				ARPC5L
STMN1								CHN1				FZD8
DDX6								APOBEC3C				CHORDC1
AVIL								SETMAR				NIPA1
CBFA2T2								B3GALNT1				ST3GAL2
GRIK2								PARK2				PIK3R5
LOC401320								KDELR3				CMSS1
XKR4								GOLIM4				SELK
BHLHB9								PRIMPOL				SYAP1
NCDN								PCBD2				CAP1
MLLT11								MCM4				HNRNPF
CD3E								VWA5A				RAP1GAP2
GPR162								ODC1				PECAM1
USP30								APOBEC3G				CABLES2
CTF1								LMLN				ABL1
TP63								RPL34-AS1				ZMYND19
PSD3								ZNF273				RPS24
SMYD2								SPIN1				RASL12
SLC1A7								CDNF				TLCD1
ZNF518A								PRF1				PLOD2
ACCS								ADAM20P1				FLOT1
RNF169								NCBP3				POLE3
RRN3P3								DDX60L				ARAF
USP22								CASD1				PDPN
SLC14A1								FUNDC1				SMAGP
TANC1								C11orf1				PPTC7
CNTN4								APH1B				COASY
LOC100131826								KIF22				SLC25A39
TBC1D9								ZNF808				TMEM214
GFRA3								IL1B				RBM28
PMS2P6								THEMIS				ID3
TMED4								GSAP				RGR
VCAM1								MIR32				PIK3AP1
ADSSL1								CUBN				PDE2A
ZFP82								CH25H				PROSER1
NAB1								DHRS1				MVP
CYP2U1								CTSG				NDRG4
RNF150								SEMA6D				TAF4B
LOX								PIEZO2				FEM1A
CETN2								ZSCAN30				SYS1-DBNDD2
LINC00328								MBP				SNORD73A
HELB								ZNF626				WISP1
C12orf75								SLC23A2				PEA15
EZH1								TANGO2				ECHDC3
COL6A6								NPHP3-ACAD11				PDCD11
XPC								RNF146				SLC9A3R1
PEX3								FAM188B				PFN1
EPDR1								BRINP1				FLOT2
MUC3B								PNPLA7				NHEJ1
NKAPP1								R3HDM2				BMP7
ZNF84								SVOP				DONSON
ABCA9								FRMD6				PARVG
PARD3B								OAZ2				CCND3
MAP4								UACA				LYN
POU6F2								SLC47A1				DGAT1
EFCAB7								SLC27A1				DDX3X
EIF2D								LINC01123				EHD1
CARNS1								CAND2				C11orf24
THYN1								NCOA2				MT1F
HRK								RNF20				ERBB2
LINC01296								FAM214A				MCRIP1
LRRC37A3								PCSK6				TOB2
ARSG								SLX4IP				MTRR
ZNF17								STX16				ERGIC1
DNM3								FHIT				CCM2
FMNL3								SEMA5B				POP7
N4BP2L1								GUSBP5				PRDX1
MYEF2								TBCK				TGFBR3
LRRC37A4P								TMSB4Y				HEATR1
DNAAF3								DUSP6				CARS
COMMD1								NTN4				TNS2
LGALSL								MIR15A				AEN
N6AMT1								CASC4				TRPM7
IFT27								SHC4				CLEC16A
TBCK								CLUAP1				C18orf8
CCDC28A								KIDINS220				MICALL1
AQP10								CLDN1				CMTM7
DOCK1								GLRB				CCT6A
KBTBD3								LOC389765				WDR5
SERINC5								TCEAL8				AAED1
TMEM261								ARV1				NGF
PNPLA7								NIN				PIK3C2A
CDKN1B								ZFP82				STRAP
SOHLH2								ZNF512				CHPT1
TEX9								KCNJ4				FTL
SRR								FAM162A				SPEG
RN7SL832P								HAND2-AS1				FUCA2
NRP2								LEF1				NUP205
GAB1								NUP62CL				C7orf49
LINC01011								TARS2				TMEM236
TYRP1								ZNF33B				GBF1
NOTCH2NL								OR7E13P				ACP2
LETMD1								ATP7B				CHFR
CSPG4P5								ST8SIA2				JDP2
BAZ2B								ZNF846				TINF2
ACAD8								PQLC3				POMT2
CCDC159								CAP2				NUTF2
KDELR3								VDAC3				TRIM16L
RBM5								DAPK1				PLEKHM1
KBTBD12								TPR				TMEM147
TTC37								ZC3H13				EHD2
ATXN1								SNORD64				AHCY
ZSWIM5								CIDEA				LARP1B
TARBP1								PUS10				HINT1
GPR83								ITK				DCAF10
ST8SIA2								HMGN3				PPRC1
SLC6A4								EBF2				PTS
ZNF578								NFASC				B3GAT3
COL3A1								TFCP2				WDR74
SNORA41								SLC14A1				AXIN1
UNC80								TFDP2				TMEM97
RFTN2								PCDHB10				KCMF1
TMEM237								PMS2				EIF2B4
LOC100128035								PDK3				BCL11A
PRIMPOL								RAB33A				RNF24
DKK2								ARHGEF6				AURKA
PLK2								JMJD1C				RCAN1
CAP2								ADSSL1				PPIP5K2
DDO								ZNF17				ZSCAN16
LINC00467								TMEM178A				SNORD36A
WDR78								AGMO				SMC1A
NRP1								HLA-DRB4				SESN2
MRPL16								HLA-DRB3				ACKR1
SCAF11								LOC100506730				CERS2
RCBTB2								GPR162				VDR
B2M								SMIM8				STAC2
SRBD1								PPIL4				ANKRD27
APOBEC3G								RAD54B				SOGA1
EFCAB6								LCNL1				CDV3
ZCWPW2								SPATA17				PODXL
SIRT5								ILF3-AS1				RPL10
CDCA7L								CLTCL1				HSPB7
NRBP2								TTC37				FOXJ2
PATJ								KIAA1324L				MESDC1
SWT1								LCN12				UBN1
NCR3LG1								RGN				SNORD4B
CEP192								WDR78				MRPL12
ZNF527								FAM21A				MRPS23
ASAP2								FAM149A				KXD1
DDX17								CNKSR3				NRBP1
KDM1B								LOC401320				PNO1
TCEAL8								RALGPS1				AP1B1
RABGGTB								ARMCX1				MET
PRF1								CPT2				IMPDH1
LDB1								ATF7IP2				MAF1
RBM4B								MINK1				ECE1
LOC400590								MBTD1				TRAPPC3
SLFN5								ZNF793				LSM10
PIGN								CBY1				IL18
APOL6								ANK2				DGKA
RTP4								SCRG1				CBLN1
LRRC34								PPWD1				RGL3
PPP1R3A								PCNX2				CECR2
EBF2								NCR3LG1				CA13
ZNF630								DDX6				IL24
RGL1								LRIG3				NOC2L
JMJD1C								EZH1				SMAD3
GAB2								BCKDHA				RNF167
TAS2R13								HSD17B14				ADAP2
SPG11								COL3A1				PNPLA6
LUC7L3								DDAH2				MIER2
ZNF254								MIRLET7F1				RNU4ATAC
CEP89								DUSP27				SGMS2
HEMK1								EIF2D				UHRF1BP1
HIST1H4D								ARHGAP19-SLIT1				LHX6
DTX2P1-UPK3BP1-PMS2P11								PFKM				IKBKG
LOC102724238								ZNF84				PPP1CA
MS4A2								IFT172				ESAM
DLG2								CHD6				DCLK1
BLID								DMC1				TUBB4A
ADAM20P1								LAMB2				FGF7P6
HMG20A								CFAP44				LSG1
KIF22								C4orf33				NAA15
KIAA1671								SLC10A6				NDNF
KIAA1429								NRBP2				ADAM9
TMEM74								ZFP37				TSTA3
RNF207								COL4A5				DUSP23
ANGPTL7								C1orf54				PTAFR
LPXN								RFX5				SAA2
MINK1								EBF3				METTL1
STAT1								TKFC				FLVCR2
SLX4IP								SUOX				LOC727924
CBX7								MPHOSPH8				TNFAIP8L3
ANK2								THAP10				VIMP
ARMC2								RRN3P1				THOP1
RNF146								CLASP1				ADGRF3
MPC1								GLB1L				KCNK15
SLCO1B7								PIK3R1				NANP
WDR66								NOTCH2NL				C7orf26
SLFN12L								DHRS3				ARRDC1
ANKRD23								KAZALD1				CA5BP1
MAML3								HELB				TCTEX1D1
SPEF2								ULK4P2				BAG3
ANKH								ZBTB49				MLXIP
C6orf203								SEPSECS				IKBIP
RGS5								ERAP1				C14orf166
WNK2								HBEGF				FES
AGRN								LINC01011				ANKRD13B
LOC645195								DDO				CHMP4B
GLYATL2								ERLIN2				SLC39A8
PLEKHA5								PRUNE2				ACTB
LOC400464								TRIM66				LOC401472
EIF2AK2								IFI27L2				RUSC2
POLH								CATSPER2				PSMD5
ZNF251								DET1				WDR13
BEX3								ZBTB4				TSC22D1
CD3G								TMEM143				NLGN2
PFN4								MN1				NRTN
PREPL								PCDHB9				APBA3
COL4A5								HFE				RNPEPL1
TCAF1								UFL1				YWHAH
SNORD116-29								GTF2H5				RPSAP15
SLC47A1								PMS2P9				MTRF1L
KDM3B								RALYL				UGCG
MCF2								ZNF462				FBP1
RAB30								MAGED1				AK2
SKA2								BHLHB9				RABGGTA
PTCD3								NKAPP1				ZNF609
DPM1								TRAF5				PYGO1
NUP210								SLAMF6				SLC9A3R2
THAP9-AS1								DOCK1				CBFB
CREBRF								MIS18BP1				NOB1
GTF2H5								ELAC1				PCBP3
HCG8								PIGN				ARFGAP3
RNASET2								ZNF44				ZNF252P
DLC1								ADGRE3				MAPKAP1
CCDC190								APLF				LPAR3
COMMD3-BMI1								PECR				RABIF
TACC2								STMN1				GLRX3
KLF12								MYO5C				WBP2
PWARSN								MIEF2				PIP5K1C
SNORD115-7								CYB5A				PSMA7
ATP2C1								TNIK				HIRA
BST1								TBC1D19				VTRNA1-2
CCSER1								FAM161B				HIST1H2BM
NDUFA8								ZNF423				PM20D2
FCRL6								CIR1				DSE
PGBD3								CRYBG3				EEF1E1
TESPA1								IL17RD				HIST1H2BJ
VWA8								BDH1				PKN3
SNORD116-13								ADCY10P1				SURF4
C16orf58								RSPO3				GLA
HLF								WNK2				STX12
PIK3R6								MGC24103				RPSAP19
IFT172								ACADM				BEND7
ZFYVE16								OR52N4				USP54
NFYA								DTX4				STIP1
KLHL7								C11orf21				PDE4A
PFKFB1								NF1				DNMT1
PRKAA2								LUC7L3				FARSA
TARS2								CBFA2T2				LPIN1
AKR7A2								PARP15				MEMO1
MIEF2								AK8				MZT2A
EFCAB13								DIXDC1				FGF5
SPTBN1								KBTBD3				SLC9B2
ZRANB3								NEK5				FGF10
LIAS								HMG20A				PHF20L1
TEC								RRN3P3				KDM5C
HIST1H2AC								STAT1				MAD2L2
UFL1								PLA2G6				DNAJC1
PPP1R12B								RABL3				SLC25A22
IDI2								TRERF1				RGCC
FBXL8								NOTCH2				ABHD2
CIR1								CCDC91				RAB27A
ARIH2								DLEU2				MT1DP
ZBTB49								KIAA1328				PROSER3
POLR1E								PPP1R15A				MFSD6
MPDZ								MBD5				MFNG
FRRS1L								SNORA41				ERVMER34-1
TMEM255A								TMEM17				SMIM3
KDM4A								PCYOX1L				CHN2
PTPN20								MCC				PTPN12
GLYAT								HCG8				MIIP
FBXO21								PTPRF				SOAT1
KIZ								HERC4				FBRSL1
MIR26A1								KMT2A				JAG2
EIF4A2								TAS2R20				SMAD6
HIVEP1								PLCG2				RARA
CLSTN1								DGKE				RPF2
IVNS1ABP								RTTN				LGI2
NTF3								ZNF85				MSN
KLRC4-KLRK1								OSGEPL1				GDF11
MGC57346-CRHR1								LIMCH1				CORO1C
RTTN								MRPL16				SNORD114-2
LMLN								TAS2R31				PGP
PPARGC1A								KLF12				NXN
HIST1H4C								U2AF1L4				FAM32A
ERMARD								SLC8A1				FPR2
TMEM106B								CCDC93				TRIB2
C9orf106								TTC14				TPRKB
MIR29B2								MAML3				TRMU
UNC5B								OGFRL1				RUBCN
TPT1-AS1								CUL7				BHMT2
LRRN4CL								TMEM184A				IL3RA
C15orf41								HBP1				ATAD3B
THAP10								SLC25A40				ZBTB18
DYNLL2								EMC2				RELA
MBTD1								FCRL6				ANO2
RNF165								TCEA3				MCF2L
HKR1								TACC2				ATP6V0C
BCKDHA								TNFSF13B				MEIS3
ZNF780A								SIPA1L1				MPP2
TMCC1								TMOD2				TLE2
GRK4								ZBTB20				BZW1
MANBA								UNC5C				STC2
COL4A3BP								ZRANB2				RLIM
VGLL2								CCDC7				TAF6L
SYF2								TMEM98				ATP6V0A2
MIR3120								ORMDL3				CCDC92
NET1								DSEL				FLT1
PBLD								KIAA1109				TM2D3
ANXA7								LRBA				C19orf43
TAS2R14								FMO1				SIGLEC14
ATP7B								BEND5				SNORD43
IFI27L2								UNG				SNORD96A
FTO								MRPL46				RPS6KA1
DYNC1LI2								ZNF780A				CTNNBIP1
MBP								NR3C2				EDN2
ZNF429								ZNF608				NHP2
HHATL								ZNF596				GPR183
PLEKHB1								HMCN2				PTCRA
TAS2R50								PNRC2				ABCG1
FRY								C11orf74				MFSD1
ZIM2								TAS2R14				SAP30L
TTC14								FAM106CP				ST7-OT3
OPA1								ASAP2				UBL4A
MCF2L2								PREPL				EFNA4
DDAH2								SCN9A				GAS5
PKD1L1								EIF4A2				FERMT2
LOC728024								PRICKLE2				HSP90AA1
DPH6								NUCKS1				PPP1R13B
PTPRM								MIR29B2				MT1B
SIDT1								MMP15				CIAPIN1
THAP6								GRIN2A				SYNGR2
PCBD2								FECH				AP2S1
PHF3								APCDD1L				LIMS2
SNORA5C								WDFY3-AS2				CDC25B
TNAP								HADH				GRAMD4
FITM1								COL4A3BP				PPARG
DACT1								CTTNBP2				DNAJB11
MAP1A								ZNF618				NOP14
LOXL1								PIGK				RWDD1
COG4								RUFY2				SAP25
CCBE1								PLEKHA5				PLOD3
PCYOX1								ALDH2				BMP1
PGAP1								SPG11				CDC7
FAM217B								HERC1				EMILIN1
ZBTB20								C16orf62				MAP1B
BDH1								COG4				HTATSF1P2
JMY								VTN				WDR46
ARL15								PTCD3				GNB2
CYP39A1								BAZ2B				MICALL2
TSPYL1								USP40				CCL19
NTNG2								WDR49				NLGN4X
TAF1								PAPD4				PLXNA2
TAS2R20								CMTR1				HYLS1
SNORD115-33								LACE1				ZBTB42
VPS39								GTF2IRD2B				ADCY9
CXCL11								VPS41				RUNDC1
PAPD4								RORB				NR1H2
RTN4IP1								LOC100506127				MOB3A
LAPTM4B								NRIP2				CCDC85A
SUOX								TAS2R13				RAF1
B3GLCT								RERG				SNORD52
KIAA0556								AVPR1A				PXDC1
FECH								ZNF429				LZTS1
ADGRE3								HIBCH				RAPGEF1
CLEC4F								VPS52				ARHGAP4
MEF2C								DST				KIF1B
CMTR1								SOGA3				SNORD38B
KIAA1324L								CFAP69				CSF1
PMS2P1								PCLO				SNHG1
SRPK3								RNF207				NFATC4
TUFT1								SCP2				HN1L
MLLT10								MYOZ1				MT1IP
DDIT3								RYR3				CES4A
OAZ2								ZNF442				SYCE1L
DUSP15								DDX17				SERPINF2
TMEM50B								LRRC34				KANK2
USP4								MBOAT1				CEACAM1
SYNPO2								LEPROT				STRN4
TAS2R3								EID1				HADHB
PNPLA4								ITGAX				POLR1B
KLHDC9								GLOD4				LRRTM4
C1orf220								SLC16A6				SCN5A
BEND5								KIR2DL3				MFSD10
FAM21A								BBS5				TBRG4
KIAA1462								MYH7B				SLC52A2
ZFP3								POLH				SUSD1
TFDP2								PPP1R9A				HCFC1
FAM185A								WARS2				EHBP1L1
HBP1								ARID5B				SSRP1
ZSCAN20								FAM188A				SNORD30
CPT2								RAB30				TXNDC17
ECHDC2								TRMT5				CCNE1
C1orf123								C16orf58				SLC35E1
PCNX2								PPIL3				GRK6
SAMD4A								IQCG				DAAM2
SPTBN5								METTL14				C6orf120
MPI								GAB1				RAB9A
BCL6B								TRIM2				ESRRG
TMEM98								TBC1D9				SERPINH1
SULT1C2								UFSP2				GPR65
ABI2								SIRT5				TUBB8
RNU105B								HLA-E				SNORD58A
GSAP								PHF3				SLC1A4
FMO1								VNN1				FBXO5
ZEB1								ATP6V0E2				RPL23P8
C11orf1								AKR7A2				TLR8
SLC4A8								CTNNA3				PINK1
EEF1DP3								OAT				RAP1A
LIPT1								ZNF214				PSME2
NPHP3-ACAD11								MPPED2				RNF125
ZFP62								ITFG2				OLFM2
PMS2P9								GNAL				ZAK
PDK3								SLC24A3				H1FX
MAGED1								MYRIP				CHIC2
RRAGB								TRAT1				SLC22A4
MAPK8								ASB5				LYRM4
THAP12								SCUBE3				CDCA2
SLAIN1								DDR2				TCEB1
EGFLAM								TRAF3IP3				SSNA1
ADH5								NUDT17				AKIRIN1
ZNF273								AGAP11				GRK5
RBM12B								PGBD3				XPOT
TTC39B								AKAP6				LRR1
C1orf54								KLHDC2				PAPOLA
ANGPTL1								ST8SIA5				CHRNA5
BCO2								GIPC3				ALDH1A3
C16orf62								ZNF43				RPS7
RPA1								SMARCAL1				UBE2S
SYNRG								CDS2				MAN2B1
SCRN2								THAP6				SERTAD1
SMCHD1								ELP4				ATOH8
BCL2L11								TAF15				TMEM150A
SH3YL1								ERBB4				ABLIM3
GUSBP1								SENP7				SNORA33
CAMK2B								HIST1H2AC				CTSB
SEC31B								ZNF713				KRT18
DIP2B								ZKSCAN1				CCNB1IP1
FBN1								XKR4				CLPP
RHBDD1								SWT1				FXYD3
TRAK2								MANBA				TOMM40
WDFY3-AS2								FAM151B				ZNF749
GUSBP5								NBPF10				JOSD2
USP46								KIAA0319L				SLC35F5
FBXO9								SLC35E3				NCKAP1
HTATSF1								LHFP				STBD1
CD52								LRRC37A4P				TCOF1
KIFAP3								SCRN2				GARS
ARHGAP12								SMCHD1				RERE
FAM161B								NECAB3				MT1HL1
DGKE								ATP2C1				ERBB3
MYO15B								SYF2				CEP170B
ZNF253								ARHGAP12				GJC1
ZNF564								PTPN20				ITPKC
ZNF445								CTSW				ZNF865
CEP44								FGF9				SNORA71C
MIR30C2								KCNJ2				PPARA
PMS2								CEP192				CACNA2D3
FCN1								LENG8				GOLPH3
SNORA2A								NUP210				PHACTR1
DET1								PLAC8				TUBB
ALPK2								GPM6A				UBAP1
PFDN4								ZFP2				BCORL1
MIR1-1HG								HSD17B8				ASAP3
TRAT1								TAGAP				KIF1C
PCDHB9								TMEM106B				SEC14L1
SPIN1								PDCD1LG2				PEMT
TAF9B								ZEB1				SAMD1
ZNF208								WEE1				MAFIP
ZMYM4								FUS				ATOX1
MTR								ZNF160				TRAF3IP2
TRIM66								C20orf96				ELMO1
TAS2R43								IFT27				HSF1
TTC5								MAP4				NADK
PWAR6								ESM1				PHC2
CLUAP1								SUN1				EBNA1BP2
RPL3L								DCTN6				LBR
SPECC1								SCAI				PDSS1
DCAKD								KLHL4				YIF1A
ALKBH7								ANXA7				PTMS
ZNF626								CLEC4A				NFYB
TNNI3								VWA8				RAPGEFL1
ZNF772								MBIP				CNTNAP1
TCAIM								KTN1-AS1				MYO19
DDX60L								LOC400464				GEMIN7
MCC								CCDC115				SH3BP2
RUNX1T1								PARP3				PPARD
MED14								WDR27				PDE10A
RFX5								LMTK2				EIF2AK1
NEK5								HTRA4				NKX3-1
CDS2								NBN				KYAT1
FAM188A								BMX				CHST7
TENM4								UBXN10				DENND4B
SCARNA13								SLAMF7				ZCCHC24
FAM214A								SLITRK6				RPS26P11
SGSM2								RPPH1				EPS8
MYO1D								UBE2Q2P1				IPO5
UPB1								ERVK13-1				SLCO3A1
THRB								MROH8				VPS4A
KIAA1109								KCNE1				NTAN1
LOC153684								FAM175A				AXIN2
ERAP1								RRAGB				MYO9B
RECK								TBCEL				MYADM
CD1E								SCAF11				ELOF1
GOLGA6L10								MAP2K5				SH3BGR
ELAC1								ZNF253				PRSS45
THAP9								XPC				RRP9
YTHDC1								C3orf33				INTS12
LOC100419773								SERINC5				ABCF1
GLCCI1								VEGFA				RPP40
DDHD2								SLC35F1				ELOVL5
GOLM1								FUBP3				ENG
PNRC2								MIR222				JADE3
PGBD5								PTGFR				UXT
SLITRK6								KLHDC9				SYT7
FZD2								MEAF6				TRIM16
ZNF287								ANKRD42				PHOSPHO2
ZNF85								LRRC37A3				SEC23B
THNSL2								PRKCA				SLC39A7
FBLN7								ARSG				CA2
EPHA4								FAM117A				SMPX
CD200								PLK2				CACYBP
LRRC2								C6orf203				SNORA61
MAGI1								TBC1D32				CC2D1B
ZKSCAN1								MPC1				SIPA1L2
MROH7-TTC4								CPNE3				RHEB
ARV1								C9orf85				USP47
NYNRIN								WDR31				GRK2
EPG5								LHPP				HSP90AA2P
LENG8								STAT2				DPAGT1
ZNF426								CRIPT				TMEM255B
EFR3B								LGALSL				TMEM62
SATB1								SNORD94				RPP25
PCYOX1L								FAM217B				COLGALT1
RNF217								USP41				PROCR
DCTN6								OCIAD1				DSCR3
TCEAL7								BOD1L1				TMEM184B
TKFC								TNKS				NECTIN3
LNX2								KIF27				NAA50
ZNF793								KLF8				TERC
NBEAL1								MROH7-TTC4				ATP6V1F
EFCC1								EPC1				PRPF4
SSUH2								LPXN				STK26
PAQR8								SLAIN1				ZFP92
CFAP69								TMEM260				VPS13D
ARMCX1								PAPLN				GMEB1
SNORA54								LOXHD1				SNX7
FGD6								DAND5				FLAD1
SNORD116-16								KIZ				PPP2R5A
EID1								PFDN4				UBE2Q1
MAP2K5								TMEM50B				CD82
CES1P1								TUBA8				RNF26
NSMCE1								MYLK				ZNF385A
ZNF540								RAB24				TM9SF1
PLGLA								NCF1C				PGF
SMARCAL1								RUNX1T1				CCDC85C
LYPD1								MIR181B2				CD300C
SENP7								ZNF711				MALT1
RAPGEF2								APLN				RAB11FIP5
AFAP1								IKZF5				FGFRL1
SEPP1								TSPAN8				OSTC
ZNF608								GOLGA8T				C1orf56
PCOLCE								IP6K2				EPHA2
TMSB4Y								ISOC1				CHST3
UBXN10								XCL1				CYP2R1
PIK3C2B								RGL1				ABCC3
AMOTL1								LDB1				UMODL1-AS1
MYOM1								DDIT3				ETF1
C20orf96								KIAA0556				ZBTB2
TNKS								ZNF287				MTERF3
RXRB								DHX58				DCAF12
KCNC4								ZNF445				OTUD7B
POGZ								SDHA				ARPC3
ZNF33B								TMEM261				RNF6
ST8SIA1								MPDZ				CDKN3
TBC1D2B								ARMCX6				AAGAB
UBB								PEX19				NDUFB10
ABCA6								GAB2				ABI3
WDPCP								PDE3A				SHMT1
CCDC93								FRY				IL27RA
PLA2G6								N4BP2L1				EVA1C
FBXL4								NEO1				TTC38
VPS41								ZNF708				BAP1
SH3D21								EFR3B				CHRAC1
ZZZ3								BTD				SERINC2
LDB3								UTS2B				GPR137B
ENTPD1								RAB33B				GNG5
TRIP11								ENC1				DNAJB12
RNMT								IFT22				SLC37A4
FSHR								LOC102724238				ACADVL
FAM227A								TMEM27				RPS5
CBR4								POF1B				SSFA2
SGCD								CACHD1				MCM8
PACRG								PRKACB				ALDH1L1
ENPP5								GPA33				PAK1IP1
ETV1								LOC730102				OGDH
ITM2A								CLNS1A				ABCF2
ANKRD20A12P								RAD52				SOX7
MSRB2								AVIL				TRIM14
MIR2110								TMEM107				GJA9-MYCBP
FGF9								ZNF624				PSME3
HTR2A								NIPSNAP1				TMEM38A
SNORD116-11								RBM5				TIMP3
HYKK								NEK11				SPARCL1
GOLGA6L5P								NTNG2				MCTP1
CCDC144CP								CNKSR2				COL19A1
DAND5								FMR1				PSMG3
NAP1L5								ALAS2				GPAT4
UNC5C								ZMYM4				SEC61B
LEPROTL1								ECD				PPP1R3F
ERLIN2								TESPA1				ARHGEF10L
USH2A								ZNF426				DESI2
ME3								RNF217				HDGF
HSD17B14								STX7				PUS3
ITM2C								GNAI1				ADAMTS8
SLC37A1								ARMCX4				RPL18A
KIF9								LRCH2				GATC
HTRA3								TCAF1				DNAJC14
LOC653080								ERMAP				CFL2
IGIP								KDM4A				POLR3E
CNKSR3								RBM4B				GSPT1
C11orf74								ME3				CAMTA2
KTN1-AS1								TMEM119				PPP1R9B
NEK9								EFCAB11				ATP8B1
MRPL46								IL16				WDR43
SLC44A2								CEP89				CCT7
CCDC8								GNLY				CERS6
SLC23A2								RND3				FBXO45
MROH8								NDUFB5				TMEM115
ZNF852								FXR1				CARD6
OCIAD1								SMIM14				AIF1
CLK4								CYP39A1				WTAP
MED12								ZNF251				GGCT
NLGN4Y								NRP1				SLC25A32
LINC00680								GAS2				KIAA2026
SPATA17								DDB2				FAM3A
PRTFDC1								NEMP1				SPCS2
ULK4P2								B3GLCT				PCNX3
MEF2A								FBXL22				REP15
PUS10								MYO1D				MAP3K9
OSBPL2								ZNF254				NR2F2
SETMAR								ZNF527				UTP4
SDHA								RTP4				SNF8
GZMA								KDM3B				CCNJL
ZSCAN31								SNAPC3				NUS1
LOC100506730								RBMXL1				UST
DCAF8								TMLHE				DPY19L1
SELP								DCHS1				C9orf129
CASP12								FZD4				RBM3
TNFSF13B								CKMT1A				SNORA59A
DHRS1								TRAK2				NOD2
CASC4								USP4				EVI5L
ZNF587B								DAPP1				TIMM44
MYL1								DCAF16				ZNF850
ST3GAL6								NAP1L5				YIF1B
ABCA2								JMY				FMNL2
NFYC								ZNF300P1				CTDSP1
DKFZP779L1853								FGL2				CHST2
VEZT								AUH				ZNF518B
SIPA1L1								METTL10				SNRNP48
LOC646938								LRRN4CL				PPIL1
FAM227B								KLRA1P				NKX2-6
CCPG1								COG7				CLCN5
ERVK13-1								RANBP10				OCRL
RAMP2-AS1								CEP95				RAI2
LRRC37A2								METAP1D				TEAD1
DLGAP1								TCAIM				TXNDC11
KCNE1								LNPEP				EFTUD2
BOD1L1								ATXN1				FAAP100
LINC00680-GUSBP4								ZNF706				TMEM205
ITK								HFM1				EPS15L1
IL11RA								LARP4B				AKT1S1
MAP7D3								RNF169				RGS19
HLA-F								DUSP16				PHF5A
TAS2R31								BCAS3				ELF2
CEP95								SYNRG				SKAP2
ZNF519								KAT2A				BCL7B
TM6SF2								BSG				TOR1B
APLF								PPIG				TOR4A
CHKB-CPT1B								LRP2BP				TMEM164
NDUFB5								GUSBP1				PGD
C3orf33								MRPS27				SH3BP5L
FAT4								TUFT1				P2RY6
DCAF16								ANGPTL1				MARS
ISOC1								LYST				TMTC2
CHSY3								GOLGA6L3				LPAR5
REEP2								FTO				RNF31
TRIM41								SCG2				PLEKHO2
KIAA0825								SLC37A1				AARS
VEGFA								SMAD1				LIMD2
STAG3L4								TSPAN5				JUP
CUBN								IRF1				ILF3
CD27								AKAP12				ZBTB7A
SPATA7								GABPA				SLC35F6
IGHV3-23								RECK				PRKRA
DUOX1								CNTRL				RAPH1
TAF15								MORC4				STK35
MAP4K3								NCDN				MKKS
METTL14								MFSD4A				SLC4A7
ARSJ								ZZZ3				CBLB
LNPEP								KIAA1462				ANKRD37
WIPF3								MICU1				PPP2R2C
[truncated: 3,006 more rows]
