# Supplementary material for: Multi-omics integration to identify the genetic expression and protein signature of dilated and ischemic cardiomyopathy
Source: Front Cardiovasc Med. 2023 Feb 13;10:1115623. doi: 10.3389/fcvm.2023.1115623 (PMC9968758; doi:10.3389/fcvm.2023.1115623)
Supplement: Supplementary Table 4 — The top 100 molecular pathways found after pathway enrichment analysis on DiSig and IsSig. [file Table_4.XLSX]

## Sheet: DiSig UP
GO	Category	Description	PARENT_GO	LogP	Enrichment	Z-score	#TotalGeneInLibrary	#GeneInGO	#GeneInHitList	#GeneInGOAndHitList	%InGO	STDV %InGO	GeneID	Hits	Log(q-value)	EvidenceCutoff	GROUP_ID	FirstInGroupByEnrichment	FirstInGroupByLogP	BestLogPInGroup	BestEnrichmentInGroup
GO:0030198	GO Biological Processes	extracellular matrix organization	19_GO:0009987 cellular process	-12.724	18.9292	14.9431	30211	266	78	13	16.6667	4.21975	1307|1311|1490|2199|2331|4054|4239|4313|7045|7148|7373|10266|79148	COL16A1|COMP|CCN2|FBLN2|FMOD|LTBP3|MFAP4|MMP2|TGFBI|TNXB|COL14A1|RAMP2|MMP28	-8.95108	0	1	1	1	-12.724	105.633
GO:0043062	GO Biological Processes	extracellular structure organization	19_GO:0009987 cellular process	-12.7031	18.8583	14.9122	30211	267	78	13	16.6667	4.21975	1307|1311|1490|2199|2331|4054|4239|4313|7045|7148|7373|10266|79148	COL16A1|COMP|CCN2|FBLN2|FMOD|LTBP3|MFAP4|MMP2|TGFBI|TNXB|COL14A1|RAMP2|MMP28	-8.95108	0	1	0	0	-12.724	105.633
GO:0045229	GO Biological Processes	external encapsulating structure organization	19_GO:0009987 cellular process	-12.6618	18.7181	14.8509	30211	269	78	13	16.6667	4.21975	1307|1311|1490|2199|2331|4054|4239|4313|7045|7148|7373|10266|79148	COL16A1|COMP|CCN2|FBLN2|FMOD|LTBP3|MFAP4|MMP2|TGFBI|TNXB|COL14A1|RAMP2|MMP28	-8.95108	0	1	0	0	-12.724	105.633
GO:0085029	GO Biological Processes	extracellular matrix assembly	19_GO:0009987 cellular process	-5.79887	46.9479	13.4363	30211	33	78	4	5.12821	2.49749	4054|4239|7148|10266	LTBP3|MFAP4|TNXB|RAMP2	-2.69022	0	1	0	0	-12.724	105.633
GO:0048251	GO Biological Processes	elastic fiber assembly	19_GO:0009987 cellular process	-5.57004	105.633	17.6589	30211	11	78	3	3.84615	2.17746	4054|4239|7148	LTBP3|MFAP4|TNXB	-2.49616	0	1	0	0	-12.724	105.633
GO:0097435	GO Biological Processes	supramolecular fiber organization	19_GO:0009987 cellular process	-9.07787	9.64591	10.1379	30211	522	78	13	16.6667	4.21975	1311|2331|3717|4053|4054|4239|6622|6840|7018|7148|7373|27063|79933	COMP|FMOD|JAK2|LTBP2|LTBP3|MFAP4|SNCA|SVIL|TF|TNXB|COL14A1|ANKRD1|SYNPO2L	-5.4921	0	2	1	1	-9.07787	9.64591
GO:0030036	GO Biological Processes	actin cytoskeleton organization	19_GO:0009987 cellular process	-2.56092	4.30356	3.94107	30211	540	78	6	7.69231	3.01717	3717|6840|7018|7148|27063|79933	JAK2|SVIL|TF|TNXB|ANKRD1|SYNPO2L	-0.431174	0	2	0	0	-9.07787	9.64591
GO:0030029	GO Biological Processes	actin filament-based process	19_GO:0009987 cellular process	-2.33089	3.86034	3.60666	30211	602	78	6	7.69231	3.01717	3717|6840|7018|7148|27063|79933	JAK2|SVIL|TF|TNXB|ANKRD1|SYNPO2L	-0.266915	0	2	0	0	-9.07787	9.64591
GO:0071560	GO Biological Processes	cellular response to transforming growth factor beta stimulus	19_GO:0050896 response to stimulus	-6.89583	18.075	10.6661	30211	150	78	7	8.97436	3.23621	2331|4053|4054|5179|7123|8425|27063	FMOD|LTBP2|LTBP3|PENK|CLEC3B|LTBP4|ANKRD1	-3.40697	0	3	1	1	-6.89583	18.075
GO:0071559	GO Biological Processes	response to transforming growth factor beta	19_GO:0050896 response to stimulus	-6.76064	17.2691	10.3983	30211	157	78	7	8.97436	3.23621	2331|4053|4054|5179|7123|8425|27063	FMOD|LTBP2|LTBP3|PENK|CLEC3B|LTBP4|ANKRD1	-3.35096	0	3	0	0	-6.89583	18.075
GO:0071363	GO Biological Processes	cellular response to growth factor stimulus	19_GO:0050896 response to stimulus	-6.48357	8.34742	8.11473	30211	464	78	10	12.8205	3.78541	1311|1490|2331|4053|4054|5179|7123|8425|10266|27063	COMP|CCN2|FMOD|LTBP2|LTBP3|PENK|CLEC3B|LTBP4|RAMP2|ANKRD1	-3.1487	0	3	0	0	-6.89583	18.075
GO:0007167	GO Biological Processes	enzyme linked receptor protein signaling pathway	19_GO:0023052 signaling	-6.38647	7.08906	7.67132	30211	601	78	11	14.1026	3.94087	1311|1490|2331|3717|4053|4054|4313|4878|4879|7018|8425	COMP|CCN2|FMOD|JAK2|LTBP2|LTBP3|MMP2|NPPA|NPPB|TF|LTBP4	-3.1487	0	3	0	0	-6.89583	18.075
GO:0070848	GO Biological Processes	response to growth factor	19_GO:0050896 response to stimulus	-6.24372	7.8564	7.80929	30211	493	78	10	12.8205	3.78541	1311|1490|2331|4053|4054|5179|7123|8425|10266|27063	COMP|CCN2|FMOD|LTBP2|LTBP3|PENK|CLEC3B|LTBP4|RAMP2|ANKRD1	-3.05589	0	3	0	0	-6.89583	18.075
GO:0007178	GO Biological Processes	transmembrane receptor protein serine/threonine kinase signaling pathway	19_GO:0023052 signaling	-5.04906	12.4942	8.0001	30211	186	78	6	7.69231	3.01717	1311|2331|4053|4054|7018|8425	COMP|FMOD|LTBP2|LTBP3|TF|LTBP4	-2.18345	0	3	0	0	-6.89583	18.075
GO:0007179	GO Biological Processes	transforming growth factor beta receptor signaling pathway	19_GO:0023052 signaling	-3.97837	16.4817	7.64855	30211	94	78	4	5.12821	2.49749	2331|4053|4054|8425	FMOD|LTBP2|LTBP3|LTBP4	-1.37033	0	3	0	0	-6.89583	18.075
GO:0046903	GO Biological Processes	secretion	19_GO:0051179 localization	-3.58446	5.59019	5.18484	30211	485	78	7	8.97436	3.23621	1311|1490|4053|4818|4879|6622|8425	COMP|CCN2|LTBP2|NKG7|NPPB|SNCA|LTBP4	-1.0956	0	3	0	0	-6.89583	18.075
GO:0032940	GO Biological Processes	secretion by cell	19_GO:0051179 localization	-3.38956	6.24711	5.18084	30211	372	78	6	7.69231	3.01717	1311|1490|4053|4818|6622|8425	COMP|CCN2|LTBP2|NKG7|SNCA|LTBP4	-0.965158	0	3	0	0	-6.89583	18.075
GO:0140352	GO Biological Processes	export from cell	19_GO:0051179 localization	-3.09762	5.49391	4.7356	30211	423	78	6	7.69231	3.01717	1311|1490|4053|4818|6622|8425	COMP|CCN2|LTBP2|NKG7|SNCA|LTBP4	-0.760231	0	3	0	0	-6.89583	18.075
GO:0032963	GO Biological Processes	collagen metabolic process	19_GO:0008152 metabolic process	-6.38229	33.3897	12.562	30211	58	78	5	6.41026	2.77335	4313|7148|9902|55214|79148	MMP2|TNXB|MRC2|P3H2|MMP28	-3.1487	0	4	1	1	-6.38229	33.3897
GO:0030574	GO Biological Processes	collagen catabolic process	19_GO:0008152 metabolic process	-3.8832	30.5779	9.28222	30211	38	78	3	3.84615	2.17746	4313|9902|79148	MMP2|MRC2|MMP28	-1.32884	0	4	0	0	-6.38229	33.3897
GO:0008015	GO Biological Processes	blood circulation	19_GO:0032501 multicellular organismal process	-6.03093	8.71471	7.90247	30211	400	78	9	11.5385	3.61746	1311|3043|4041|4313|4878|4879|6649|7135|10266	COMP|HBB|LRP5|MMP2|NPPA|NPPB|SOD3|TNNI1|RAMP2	-2.88449	0	5	1	1	-6.03093	13.7348
GO:0003013	GO Biological Processes	circulatory system process	19_GO:0032501 multicellular organismal process	-5.29688	7.08513	6.92368	30211	492	78	9	11.5385	3.61746	1311|3043|4041|4313|4878|4879|6649|7135|10266	COMP|HBB|LRP5|MMP2|NPPA|NPPB|SOD3|TNNI1|RAMP2	-2.31823	0	5	0	0	-6.03093	13.7348
GO:0035296	GO Biological Processes	regulation of tube diameter	19_GO:0065007 biological regulation	-4.48003	13.7348	7.71144	30211	141	78	5	6.41026	2.77335	1311|4313|4878|4879|6649	COMP|MMP2|NPPA|NPPB|SOD3	-1.75463	0	5	0	0	-6.03093	13.7348
GO:0097746	GO Biological Processes	blood vessel diameter maintenance	19_GO:0032501 multicellular organismal process	-4.48003	13.7348	7.71144	30211	141	78	5	6.41026	2.77335	1311|4313|4878|4879|6649	COMP|MMP2|NPPA|NPPB|SOD3	-1.75463	0	5	0	0	-6.03093	13.7348
GO:0035150	GO Biological Processes	regulation of tube size	19_GO:0065007 biological regulation	-4.46534	13.638	7.68009	30211	142	78	5	6.41026	2.77335	1311|4313|4878|4879|6649	COMP|MMP2|NPPA|NPPB|SOD3	-1.75463	0	5	0	0	-6.03093	13.7348
GO:0003018	GO Biological Processes	vascular process in circulatory system	19_GO:0032501 multicellular organismal process	-4.20413	8.83621	6.49384	30211	263	78	6	7.69231	3.01717	1311|4313|4878|4879|6649|10266	COMP|MMP2|NPPA|NPPB|SOD3|RAMP2	-1.56037	0	5	0	0	-6.03093	13.7348
GO:0008217	GO Biological Processes	regulation of blood pressure	19_GO:0032501 multicellular organismal process	-3.94326	10.5825	6.61521	30211	183	78	5	6.41026	2.77335	3043|4041|4878|4879|10266	HBB|LRP5|NPPA|NPPB|RAMP2	-1.36786	0	5	0	0	-6.03093	13.7348
GO:0007507	GO Biological Processes	heart development	19_GO:0032502 developmental process	-3.29544	5.00229	4.78364	30211	542	78	7	8.97436	3.23621	4313|4878|4879|7135|10266|27063|79933	MMP2|NPPA|NPPB|TNNI1|RAMP2|ANKRD1|SYNPO2L	-0.885764	0	5	0	0	-6.03093	13.7348
GO:0014706	GO Biological Processes	striated muscle tissue development	19_GO:0032502 developmental process	-3.04775	6.74774	4.97772	30211	287	78	5	6.41026	2.77335	4878|4879|6840|7135|27063	NPPA|NPPB|SVIL|TNNI1|ANKRD1	-0.734985	0	5	0	0	-6.03093	13.7348
GO:0048738	GO Biological Processes	cardiac muscle tissue development	19_GO:0032502 developmental process	-2.9726	8.95539	5.33888	30211	173	78	4	5.12821	2.49749	4878|4879|7135|27063	NPPA|NPPB|TNNI1|ANKRD1	-0.682398	0	5	0	0	-6.03093	13.7348
GO:0060537	GO Biological Processes	muscle tissue development	19_GO:0032502 developmental process	-2.92408	6.32877	4.76669	30211	306	78	5	6.41026	2.77335	4878|4879|6840|7135|27063	NPPA|NPPB|SVIL|TNNI1|ANKRD1	-0.650061	0	5	0	0	-6.03093	13.7348
GO:0090066	GO Biological Processes	regulation of anatomical structure size	19_GO:0065007 biological regulation	-2.78482	4.77192	4.26947	30211	487	78	6	7.69231	3.01717	1311|4313|4878|4879|6649|6840	COMP|MMP2|NPPA|NPPB|SOD3|SVIL	-0.533161	0	5	0	0	-6.03093	13.7348
GO:0006457	GO Biological Processes	protein folding	19_GO:0009987 cellular process	-2.70236	7.55747	4.79304	30211	205	78	4	5.12821	2.49749	3306|4878|4879|8425	HSPA2|NPPA|NPPB|LTBP4	-0.496799	0	5	0	0	-6.03093	13.7348
GO:0007218	GO Biological Processes	neuropeptide signaling pathway	19_GO:0023052 signaling	-2.55564	10.7589	5.16904	30211	108	78	3	3.84615	2.17746	4878|4879|5179	NPPA|NPPB|PENK	-0.431174	0	5	0	0	-6.03093	13.7348
GO:0007517	GO Biological Processes	muscle organ development	19_GO:0032502 developmental process	-2.19357	5.43608	3.82824	30211	285	78	4	5.12821	2.49749	6840|7135|8910|27063	SVIL|TNNI1|SGCE|ANKRD1	-0.17009	0	5	0	0	-6.03093	13.7348
GO:0090407	GO Biological Processes	organophosphate biosynthetic process	19_GO:0008152 metabolic process	-2.06237	3.96845	3.36352	30211	488	78	5	6.41026	2.77335	335|4878|4879|8821|10423	APOA1|NPPA|NPPB|INPP4B|CDIPT	-0.0813619	0	5	0	0	-6.03093	13.7348
GO:0061061	GO Biological Processes	muscle structure development	19_GO:0032502 developmental process	-5.38343	7.26226	7.03637	30211	480	78	9	11.5385	3.61746	1311|5738|6840|7135|7345|8910|10266|27063|79933	COMP|PTGFRN|SVIL|TNNI1|UCHL1|SGCE|RAMP2|ANKRD1|SYNPO2L	-2.34173	0	6	1	1	-5.38343	12.335
GO:0055001	GO Biological Processes	muscle cell development	19_GO:0032502 developmental process	-4.25737	12.335	7.24475	30211	157	78	5	6.41026	2.77335	1311|7345|10266|27063|79933	COMP|UCHL1|RAMP2|ANKRD1|SYNPO2L	-1.58806	0	6	0	0	-5.38343	12.335
GO:0042692	GO Biological Processes	muscle cell differentiation	19_GO:0032502 developmental process	-4.24091	8.97268	6.55605	30211	259	78	6	7.69231	3.01717	1311|5738|7345|10266|27063|79933	COMP|PTGFRN|UCHL1|RAMP2|ANKRD1|SYNPO2L	-1.58456	0	6	0	0	-5.38343	12.335
GO:0006979	GO Biological Processes	response to oxidative stress	19_GO:0050896 response to stimulus	-5.32593	8.48922	7.32388	30211	365	78	8	10.2564	3.4352	761|3040|3043|3717|4313|5179|6622|6649	CA3|HBA2|HBB|JAK2|MMP2|PENK|SNCA|SOD3	-2.31823	0	7	1	1	-5.32593	10.1926
GO:0034599	GO Biological Processes	cellular response to oxidative stress	19_GO:0050896 response to stimulus	-3.58981	8.8835	5.94345	30211	218	78	5	6.41026	2.77335	3717|4313|5179|6622|6649	JAK2|MMP2|PENK|SNCA|SOD3	-1.0956	0	7	0	0	-5.32593	10.1926
GO:0010035	GO Biological Processes	response to inorganic substance	19_GO:0050896 response to stimulus	-3.43775	5.28508	4.98029	30211	513	78	7	8.97436	3.23621	3040|3043|4313|5179|6622|6649|7018	HBA2|HBB|MMP2|PENK|SNCA|SOD3|TF	-0.998104	0	7	0	0	-5.32593	10.1926
GO:0062197	GO Biological Processes	cellular response to chemical stress	19_GO:0050896 response to stimulus	-3.24802	7.47723	5.32633	30211	259	78	5	6.41026	2.77335	3717|4313|5179|6622|6649	JAK2|MMP2|PENK|SNCA|SOD3	-0.866373	0	7	0	0	-5.32593	10.1926
GO:0007568	GO Biological Processes	aging	19_GO:0032502 developmental process	-3.1884	7.25319	5.22161	30211	267	78	5	6.41026	2.77335	1311|1490|4313|5179|5549	COMP|CCN2|MMP2|PENK|PRELP	-0.820116	0	7	0	0	-5.32593	10.1926
GO:0043200	GO Biological Processes	response to amino acid	19_GO:0050896 response to stimulus	-2.48936	10.1926	5.00303	30211	114	78	3	3.84615	2.17746	1307|1490|4313	COL16A1|CCN2|MMP2	-0.380706	0	7	0	0	-5.32593	10.1926
GO:0032355	GO Biological Processes	response to estradiol	19_GO:0050896 response to stimulus	-2.39671	9.44684	4.77586	30211	123	78	3	3.84615	2.17746	1490|4313|5179	CCN2|MMP2|PENK	-0.316086	0	7	0	0	-5.32593	10.1926
GO:0001101	GO Biological Processes	response to acid chemical	19_GO:0050896 response to stimulus	-2.33895	9.00745	4.637	30211	129	78	3	3.84615	2.17746	1307|1490|4313	COL16A1|CCN2|MMP2	-0.271692	0	7	0	0	-5.32593	10.1926
GO:0036293	GO Biological Processes	response to decreased oxygen levels	19_GO:0050896 response to stimulus	-2.18303	5.3982	3.80897	30211	287	78	4	5.12821	2.49749	1490|4313|5179|6649	CCN2|MMP2|PENK|SOD3	-0.165461	0	7	0	0	-5.32593	10.1926
GO:0070482	GO Biological Processes	response to oxygen levels	19_GO:0050896 response to stimulus	-2.07248	5.01386	3.60822	30211	309	78	4	5.12821	2.49749	1490|4313|5179|6649	CCN2|MMP2|PENK|SOD3	-0.0887686	0	7	0	0	-5.32593	10.1926
GO:0007565	GO Biological Processes	female pregnancy	19_GO:0022414 reproductive process	-2.0096	6.83507	3.88163	30211	170	78	3	3.84615	2.17746	1307|4313|4878	COL16A1|MMP2|NPPA	-0.0418739	0	7	0	0	-5.32593	10.1926
GO:0001501	GO Biological Processes	skeletal system development	19_GO:0032502 developmental process	-5.27562	7.04219	6.8961	30211	495	78	9	11.5385	3.61746	1311|1490|2487|4041|4054|4313|5549|6424|7045	COMP|CCN2|FRZB|LRP5|LTBP3|MMP2|PRELP|SFRP4|TGFBI	-2.31823	0	8	1	1	-5.27562	16.5995
GO:0048705	GO Biological Processes	skeletal system morphogenesis	19_GO:0032502 developmental process	-4.58139	10.3285	7.14574	30211	225	78	6	7.69231	3.01717	1311|1490|4041|4054|4313|6424	COMP|CCN2|LRP5|LTBP3|MMP2|SFRP4	-1.80853	0	8	0	0	-5.27562	16.5995
GO:0060349	GO Biological Processes	bone morphogenesis	19_GO:0032502 developmental process	-3.92546	15.972	7.51419	30211	97	78	4	5.12821	2.49749	1311|4041|4054|6424	COMP|LRP5|LTBP3|SFRP4	-1.36088	0	8	0	0	-5.27562	16.5995
GO:0061035	GO Biological Processes	regulation of cartilage development	19_GO:0032502 developmental process	-3.0968	16.5995	6.64785	30211	70	78	3	3.84615	2.17746	1490|2487|4054	CCN2|FRZB|LTBP3	-0.760231	0	8	0	0	-5.27562	16.5995
GO:0060070	GO Biological Processes	canonical Wnt signaling pathway	19_GO:0023052 signaling	-2.89751	14.1703	6.0759	30211	82	78	3	3.84615	2.17746	2487|4041|6424	FRZB|LRP5|SFRP4	-0.628761	0	8	0	0	-5.27562	16.5995
GO:0060348	GO Biological Processes	bone development	19_GO:0032502 developmental process	-2.75727	7.82466	4.90185	30211	198	78	4	5.12821	2.49749	1311|4041|4054|6424	COMP|LRP5|LTBP3|SFRP4	-0.520269	0	8	0	0	-5.27562	16.5995
GO:1905114	GO Biological Processes	cell surface receptor signaling pathway involved in cell-cell signaling	19_GO:0023052 signaling	-2.02524	4.85668	3.52317	30211	319	78	4	5.12821	2.49749	2487|4041|6424|6622	FRZB|LRP5|SFRP4|SNCA	-0.052255	0	8	0	0	-5.27562	16.5995
GO:0072593	GO Biological Processes	reactive oxygen species metabolic process	19_GO:0008152 metabolic process	-5.24636	19.7613	9.46454	30211	98	78	5	6.41026	2.77335	1490|3040|3043|3045|6649	CCN2|HBA2|HBB|HBD|SOD3	-2.3138	0	9	1	1	-5.24636	77.4641
GO:0015671	GO Biological Processes	oxygen transport	19_GO:0051179 localization	-5.13275	77.4641	15.0706	30211	15	78	3	3.84615	2.17746	3040|3043|3045	HBA2|HBB|HBD	-2.24595	0	9	0	0	-5.24636	77.4641
GO:0015669	GO Biological Processes	gas transport	19_GO:0051179 localization	-4.67176	55.3315	12.6716	30211	21	78	3	3.84615	2.17746	3040|3043|3045	HBA2|HBB|HBD	-1.86414	0	9	0	0	-5.24636	77.4641
GO:0042744	GO Biological Processes	hydrogen peroxide catabolic process	19_GO:0008152 metabolic process	-4.33433	43.0356	11.1176	30211	27	78	3	3.84615	2.17746	3040|3043|3045	HBA2|HBB|HBD	-1.63786	0	9	0	0	-5.24636	77.4641
GO:0098869	GO Biological Processes	cellular oxidant detoxification	19_GO:0098754 detoxification	-4.05179	17.2142	7.83763	30211	90	78	4	5.12821	2.49749	3040|3043|3045|6649	HBA2|HBB|HBD|SOD3	-1.42026	0	9	0	0	-5.24636	77.4641
GO:0042743	GO Biological Processes	hydrogen peroxide metabolic process	19_GO:0008152 metabolic process	-3.84924	29.7939	9.15444	30211	39	78	3	3.84615	2.17746	3040|3043|3045	HBA2|HBB|HBD	-1.30487	0	9	0	0	-5.24636	77.4641
GO:1990748	GO Biological Processes	cellular detoxification	19_GO:0098754 detoxification	-3.79247	14.7551	7.18344	30211	105	78	4	5.12821	2.49749	3040|3043|3045|6649	HBA2|HBB|HBD|SOD3	-1.25786	0	9	0	0	-5.24636	77.4641
GO:0097237	GO Biological Processes	cellular response to toxic substance	19_GO:0050896 response to stimulus	-3.6699	13.7105	6.88705	30211	113	78	4	5.12821	2.49749	3040|3043|3045|6649	HBA2|HBB|HBD|SOD3	-1.16331	0	9	0	0	-5.24636	77.4641
GO:0009636	GO Biological Processes	response to toxic substance	19_GO:0050896 response to stimulus	-3.49151	8.45678	5.76289	30211	229	78	5	6.41026	2.77335	3040|3043|3045|5179|6649	HBA2|HBB|HBD|PENK|SOD3	-1.04404	0	9	0	0	-5.24636	77.4641
GO:0098754	GO Biological Processes	detoxification	19_GO:0098754 detoxification	-3.41261	11.737	6.28983	30211	132	78	4	5.12821	2.49749	3040|3043|3045|6649	HBA2|HBB|HBD|SOD3	-0.980654	0	9	0	0	-5.24636	77.4641
GO:0000302	GO Biological Processes	response to reactive oxygen species	19_GO:0050896 response to stimulus	-2.99129	9.06013	5.37764	30211	171	78	4	5.12821	2.49749	3040|3043|4313|6649	HBA2|HBB|MMP2|SOD3	-0.689952	0	9	0	0	-5.24636	77.4641
GO:0042542	GO Biological Processes	response to hydrogen peroxide	19_GO:0050896 response to stimulus	-2.57862	10.9619	5.2273	30211	106	78	3	3.84615	2.17746	3040|3043|4313	HBA2|HBB|MMP2	-0.44001	0	9	0	0	-5.24636	77.4641
GO:0001503	GO Biological Processes	ossification	19_GO:0032501 multicellular organismal process	-5.178	10.0046	7.57572	30211	271	78	7	8.97436	3.23621	1311|1490|4041|4313|5179|7123|9902	COMP|CCN2|LRP5|MMP2|PENK|CLEC3B|MRC2	-2.26892	0	10	1	1	-5.178	10.0046
GO:0001649	GO Biological Processes	osteoblast differentiation	19_GO:0032502 developmental process	-2.31116	8.80274	4.57092	30211	132	78	3	3.84615	2.17746	4041|5179|9902	LRP5|PENK|MRC2	-0.260051	0	10	0	0	-5.178	10.0046
GO:0030199	GO Biological Processes	collagen fibril organization	19_GO:0009987 cellular process	-4.86535	27.6658	10.1618	30211	56	78	4	5.12821	2.49749	1311|2331|7148|7373	COMP|FMOD|TNXB|COL14A1	-2.01994	0	11	1	1	-4.86535	27.6658
GO:0098609	GO Biological Processes	cell-cell adhesion	19_GO:0022610 biological adhesion	-2.58893	4.36008	3.98197	30211	533	78	6	7.69231	3.01717	1311|3043|6402|7060|7148|7373	COMP|HBB|SELL|THBS4|TNXB|COL14A1	-0.44001	0	11	0	0	-4.86535	27.6658
GO:0006986	GO Biological Processes	response to unfolded protein	19_GO:0050896 response to stimulus	-2.41664	9.60299	4.82428	30211	121	78	3	3.84615	2.17746	1311|3306|7060	COMP|HSPA2|THBS4	-0.322578	0	11	0	0	-4.86535	27.6658
GO:0035966	GO Biological Processes	response to topologically incorrect protein	19_GO:0050896 response to stimulus	-2.2233	8.18283	4.36497	30211	142	78	3	3.84615	2.17746	1311|3306|7060	COMP|HSPA2|THBS4	-0.187755	0	11	0	0	-4.86535	27.6658
GO:0044057	GO Biological Processes	regulation of system process	19_GO:0032501 multicellular organismal process	-4.7693	6.08357	6.25062	30211	573	78	9	11.5385	3.61746	335|1490|3717|4313|4878|4879|7135|30845|221476	APOA1|CCN2|JAK2|MMP2|NPPA|NPPB|TNNI1|EHD3|PI16	-1.9432	0	12	1	1	-4.7693	16.3657
GO:0006942	GO Biological Processes	regulation of striated muscle contraction	19_GO:0032501 multicellular organismal process	-3.9429	16.1384	7.5583	30211	96	78	4	5.12821	2.49749	1490|4878|7135|30845	CCN2|NPPA|TNNI1|EHD3	-1.36786	0	12	0	0	-4.7693	16.3657
GO:0090257	GO Biological Processes	regulation of muscle system process	19_GO:0032501 multicellular organismal process	-3.31762	7.74641	5.44962	30211	250	78	5	6.41026	2.77335	1490|4878|7135|30845|221476	CCN2|NPPA|TNNI1|EHD3|PI16	-0.90064	0	12	0	0	-4.7693	16.3657
GO:1903522	GO Biological Processes	regulation of blood circulation	19_GO:0032501 multicellular organismal process	-3.27092	7.56485	5.36676	30211	256	78	5	6.41026	2.77335	1490|3717|4313|4878|30845	CCN2|JAK2|MMP2|NPPA|EHD3	-0.875478	0	12	0	0	-4.7693	16.3657
GO:1904064	GO Biological Processes	positive regulation of cation transmembrane transport	19_GO:0051179 localization	-3.22521	10.4681	5.87462	30211	148	78	4	5.12821	2.49749	3306|4878|6622|30845	HSPA2|NPPA|SNCA|EHD3	-0.850296	0	12	0	0	-4.7693	16.3657
GO:0022898	GO Biological Processes	regulation of transmembrane transporter activity	19_GO:0051179 localization	-3.14499	7.09378	5.14586	30211	273	78	5	6.41026	2.77335	3306|4878|6622|30845|146395	HSPA2|NPPA|SNCA|EHD3|GSG1L	-0.784281	0	12	0	0	-4.7693	16.3657
GO:1903169	GO Biological Processes	regulation of calcium ion transmembrane transport	19_GO:0051179 localization	-3.1396	9.9313	5.6901	30211	156	78	4	5.12821	2.49749	3306|4878|6622|30845	HSPA2|NPPA|SNCA|EHD3	-0.784281	0	12	0	0	-4.7693	16.3657
GO:1904427	GO Biological Processes	positive regulation of calcium ion transmembrane transport	19_GO:0051179 localization	-3.07886	16.3657	6.59493	30211	71	78	3	3.84615	2.17746	3306|6622|30845	HSPA2|SNCA|EHD3	-0.75435	0	12	0	0	-4.7693	16.3657
GO:0034767	GO Biological Processes	positive regulation of ion transmembrane transport	19_GO:0051179 localization	-3.06853	9.5048	5.53926	30211	163	78	4	5.12821	2.49749	3306|4878|6622|30845	HSPA2|NPPA|SNCA|EHD3	-0.749934	0	12	0	0	-4.7693	16.3657
GO:0006937	GO Biological Processes	regulation of muscle contraction	19_GO:0032501 multicellular organismal process	-3.00073	9.11342	5.39725	30211	170	78	4	5.12821	2.49749	1490|4878|7135|30845	CCN2|NPPA|TNNI1|EHD3	-0.693711	0	12	0	0	-4.7693	16.3657
GO:0055117	GO Biological Processes	regulation of cardiac muscle contraction	19_GO:0032501 multicellular organismal process	-2.97652	15.0904	6.29857	30211	77	78	3	3.84615	2.17746	1490|4878|30845	CCN2|NPPA|EHD3	-0.682398	0	12	0	0	-4.7693	16.3657
GO:0032409	GO Biological Processes	regulation of transporter activity	19_GO:0065007 biological regulation	-2.93037	6.34952	4.77735	30211	305	78	5	6.41026	2.77335	3306|4878|6622|30845|146395	HSPA2|NPPA|SNCA|EHD3|GSG1L	-0.651021	0	12	0	0	-4.7693	16.3657
GO:1901019	GO Biological Processes	regulation of calcium ion transmembrane transporter activity	19_GO:0051179 localization	-2.76745	12.7688	5.72041	30211	91	78	3	3.84615	2.17746	3306|4878|30845	HSPA2|NPPA|EHD3	-0.524104	0	12	0	0	-4.7693	16.3657
GO:0043269	GO Biological Processes	regulation of ion transport	19_GO:0051179 localization	-2.70728	3.95802	3.98424	30211	685	78	7	8.97436	3.23621	3306|4878|6424|6622|7018|30845|146395	HSPA2|NPPA|SFRP4|SNCA|TF|EHD3|GSG1L	-0.497178	0	12	0	0	-4.7693	16.3657
GO:0008016	GO Biological Processes	regulation of heart contraction	19_GO:0032501 multicellular organismal process	-2.68705	7.48445	4.76289	30211	207	78	4	5.12821	2.49749	1490|3717|4878|30845	CCN2|JAK2|NPPA|EHD3	-0.49163	0	12	0	0	-4.7693	16.3657
GO:1904062	GO Biological Processes	regulation of cation transmembrane transport	19_GO:0051179 localization	-2.65259	5.48613	4.3135	30211	353	78	5	6.41026	2.77335	3306|4878|6622|30845|146395	HSPA2|NPPA|SNCA|EHD3|GSG1L	-0.469085	0	12	0	0	-4.7693	16.3657
GO:0034764	GO Biological Processes	positive regulation of transmembrane transport	19_GO:0051179 localization	-2.64211	7.27362	4.67481	30211	213	78	4	5.12821	2.49749	3306|4878|6622|30845	HSPA2|NPPA|SNCA|EHD3	-0.467391	0	12	0	0	-4.7693	16.3657
GO:0032414	GO Biological Processes	positive regulation of ion transmembrane transporter activity	19_GO:0051179 localization	-2.57862	10.9619	5.2273	30211	106	78	3	3.84615	2.17746	3306|4878|30845	HSPA2|NPPA|EHD3	-0.44001	0	12	0	0	-4.7693	16.3657
GO:0032411	GO Biological Processes	positive regulation of transporter activity	19_GO:0051179 localization	-2.45762	9.9313	4.92458	30211	117	78	3	3.84615	2.17746	3306|4878|30845	HSPA2|NPPA|EHD3	-0.356145	0	12	0	0	-4.7693	16.3657
GO:0051928	GO Biological Processes	positive regulation of calcium ion transport	19_GO:0051179 localization	-2.43694	9.76438	4.87383	30211	119	78	3	3.84615	2.17746	3306|6622|30845	HSPA2|SNCA|EHD3	-0.339017	0	12	0	0	-4.7693	16.3657
GO:0010959	GO Biological Processes	regulation of metal ion transport	19_GO:0051179 localization	-2.40661	4.80547	3.91287	30211	403	78	5	6.41026	2.77335	3306|4878|6622|7018|30845	HSPA2|NPPA|SNCA|TF|EHD3	-0.322578	0	12	0	0	-4.7693	16.3657
GO:0051924	GO Biological Processes	regulation of calcium ion transport	19_GO:0051179 localization	-2.387	6.17244	4.18661	30211	251	78	4	5.12821	2.49749	3306|4878|6622|30845	HSPA2|NPPA|SNCA|EHD3	-0.309754	0	12	0	0	-4.7693	16.3657
GO:0032412	GO Biological Processes	regulation of ion transmembrane transporter activity	19_GO:0051179 localization	-2.31546	5.89081	4.05299	30211	263	78	4	5.12821	2.49749	3306|4878|30845|146395	HSPA2|NPPA|EHD3|GSG1L	-0.260051	0	12	0	0	-4.7693	16.3657
GO:0043270	GO Biological Processes	positive regulation of ion transport	19_GO:0051179 localization	-2.25865	5.67503	3.9478	30211	273	78	4	5.12821	2.49749	3306|4878|6622|30845	HSPA2|NPPA|SNCA|EHD3	-0.220036	0	12	0	0	-4.7693	16.3657
GO:0034765	GO Biological Processes	regulation of ion transmembrane transport	19_GO:0051179 localization	-2.08052	4.00953	3.39227	30211	483	78	5	6.41026	2.77335	3306|4878|6622|30845|146395	HSPA2|NPPA|SNCA|EHD3|GSG1L	-0.0940897	0	12	0	0	-4.7693	16.3657

## Sheet: DiSig DOWN
GO	Category	Description	PARENT_GO	LogP	Enrichment	Z-score	#TotalGeneInLibrary	#GeneInGO	#GeneInHitList	#GeneInGOAndHitList	%InGO	STDV %InGO	GeneID	Hits	Log(q-value)	EvidenceCutoff	GROUP_ID	FirstInGroupByEnrichment	FirstInGroupByLogP	BestLogPInGroup	BestEnrichmentInGroup
GO:0006302	GO Biological Processes	double-strand break repair	19_GO:0050896 response to stimulus	-3.12637	16.7715	6.69473	30211	193	28	3	10.7143	5.84512	641|7518|25939	BLM|XRCC4|SAMHD1	0	0	1	1	1	-3.12637	16.7715
GO:0006310	GO Biological Processes	DNA recombination	19_GO:0008152 metabolic process	-2.95653	14.6466	6.20161	30211	221	28	3	10.7143	5.84512	641|7518|25939	BLM|XRCC4|SAMHD1	0	0	1	0	0	-3.12637	16.7715
GO:0006281	GO Biological Processes	DNA repair	19_GO:0050896 response to stimulus	-2.03955	6.90169	3.92329	30211	469	28	3	10.7143	5.84512	641|7518|25939	BLM|XRCC4|SAMHD1	0	0	1	0	0	-3.12637	16.7715
GO:0006954	GO Biological Processes	inflammatory response	19_GO:0050896 response to stimulus	-2.94288	8.56321	5.21513	30211	504	28	4	14.2857	6.613	12|5320|6696|9332	SERPINA3|PLA2G2A|SPP1|CD163	0	0	2	1	1	-2.94288	8.56321
GO:0000278	GO Biological Processes	mitotic cell cycle	19_GO:0009987 cellular process	-2.69754	7.33989	4.72856	30211	588	28	4	14.2857	6.613	641|84790|112714|113457	BLM|TUBA1C|TUBA3E|TUBA3D	0	0	3	1	1	-2.69754	7.33989
GO:0002253	GO Biological Processes	activation of immune response	19_GO:0002376 immune system process	-2.47633	9.92912	4.93701	30211	326	28	3	10.7143	5.84512	2207|8547|11326	FCER1G|FCN3|VSIG4	0	0	4	1	1	-2.47633	9.92912
GO:0045087	GO Biological Processes	innate immune response	19_GO:0044419 biological process involved in interspecies interaction between organisms	-2.29022	5.64903	3.96425	30211	764	28	4	14.2857	6.613	2207|8547|11326|25939	FCER1G|FCN3|VSIG4|SAMHD1	0	0	4	0	0	-2.47633	9.92912
GO:0002252	GO Biological Processes	immune effector process	19_GO:0002376 immune system process	-2.14803	7.56283	4.16488	30211	428	28	3	10.7143	5.84512	2207|8547|11326	FCER1G|FCN3|VSIG4	0	0	4	0	0	-2.47633	9.92912
GO:0048638	GO Biological Processes	regulation of developmental growth	19_GO:0040007 growth	-2.46517	9.83858	4.90963	30211	329	28	3	10.7143	5.84512	4624|6696|84525	MYH6|SPP1|HOPX	0	0	5	1	1	-2.46517	9.83858
GO:0032102	GO Biological Processes	negative regulation of response to external stimulus	19_GO:0048519 negative regulation of biological process	-2.15082	7.58055	4.17117	30211	427	28	3	10.7143	5.84512	6696|11326|25939	SPP1|VSIG4|SAMHD1	0	0	6	1	1	-2.15082	7.58055
GO:0009611	GO Biological Processes	response to wounding	19_GO:0050896 response to stimulus	-2.14248	7.52766	4.15236	30211	430	28	3	10.7143	5.84512	2162|2252|10894	F13A1|FGF7|LYVE1	0	0	7	1	1	-2.14248	7.52766

## Sheet: IsSig UP
GO	Category	Description	PARENT_GO	LogP	Enrichment	Z-score	#TotalGeneInLibrary	#GeneInGO	#GeneInHitList	#GeneInGOAndHitList	%InGO	STDV %InGO	GeneID	Hits	Log(q-value)	EvidenceCutoff	GROUP_ID	FirstInGroupByEnrichment	FirstInGroupByLogP	BestLogPInGroup	BestEnrichmentInGroup
GO:0030198	GO Biological Processes	extracellular matrix organization	19_GO:0009987 cellular process	-24.24	19.3155	20.9801	30211	266	147	25	17.0068	3.09866	333|1277|1278|1297|1307|1311|1490|1513|1805|1842|2192|2199|2331|4054|4060|4239|4313|4629|7373|8516|10266|10631|23213|64094|151887	APLP1|COL1A1|COL1A2|COL9A1|COL16A1|COMP|CCN2|CTSK|DPT|ECM2|FBLN1|FBLN2|FMOD|LTBP3|LUM|MFAP4|MMP2|MYH11|COL14A1|ITGA8|RAMP2|POSTN|SULF1|SMOC2|CCDC80	-20.4068	0	1	1	1	-24.24	25.6896
GO:0043062	GO Biological Processes	extracellular structure organization	19_GO:0009987 cellular process	-24.199	19.2432	20.9369	30211	267	147	25	17.0068	3.09866	333|1277|1278|1297|1307|1311|1490|1513|1805|1842|2192|2199|2331|4054|4060|4239|4313|4629|7373|8516|10266|10631|23213|64094|151887	APLP1|COL1A1|COL1A2|COL9A1|COL16A1|COMP|CCN2|CTSK|DPT|ECM2|FBLN1|FBLN2|FMOD|LTBP3|LUM|MFAP4|MMP2|MYH11|COL14A1|ITGA8|RAMP2|POSTN|SULF1|SMOC2|CCDC80	-20.4068	0	1	0	0	-24.24	25.6896
GO:0045229	GO Biological Processes	external encapsulating structure organization	19_GO:0009987 cellular process	-24.1175	19.1001	20.851	30211	269	147	25	17.0068	3.09866	333|1277|1278|1297|1307|1311|1490|1513|1805|1842|2192|2199|2331|4054|4060|4239|4313|4629|7373|8516|10266|10631|23213|64094|151887	APLP1|COL1A1|COL1A2|COL9A1|COL16A1|COMP|CCN2|CTSK|DPT|ECM2|FBLN1|FBLN2|FMOD|LTBP3|LUM|MFAP4|MMP2|MYH11|COL14A1|ITGA8|RAMP2|POSTN|SULF1|SMOC2|CCDC80	-20.4068	0	1	0	0	-24.24	25.6896
GO:0097435	GO Biological Processes	supramolecular fiber organization	19_GO:0009987 cellular process	-10.0093	7.08679	9.80927	30211	522	147	18	12.2449	2.70368	1277|1278|1311|1805|2331|2934|4053|4054|4060|4239|4629|6840|7138|7170|7373|7431|27063|79933	COL1A1|COL1A2|COMP|DPT|FMOD|GSN|LTBP2|LTBP3|LUM|MFAP4|MYH11|SVIL|TNNT1|TPM3|COL14A1|VIM|ANKRD1|SYNPO2L	-6.78628	0	1	0	0	-24.24	25.6896
GO:0030199	GO Biological Processes	collagen fibril organization	19_GO:0009987 cellular process	-7.97368	25.6896	12.9312	30211	56	147	7	4.7619	1.75646	1277|1278|1311|1805|2331|4060|7373	COL1A1|COL1A2|COMP|DPT|FMOD|LUM|COL14A1	-5.14233	0	1	0	0	-24.24	25.6896
GO:0001503	GO Biological Processes	ossification	19_GO:0032501 multicellular organismal process	-12.4148	12.1338	12.874	30211	271	147	16	10.8844	2.56874	1277|1278|1311|1490|1513|3183|3479|4313|5179|5764|6348|6781|7123|9902|54829|91851	COL1A1|COL1A2|COMP|CCN2|CTSK|HNRNPC|IGF1|MMP2|PENK|PTN|CCL3|STC1|CLEC3B|MRC2|ASPN|CHRDL1	-8.82903	0	2	1	1	-12.4148	24.662
GO:0030282	GO Biological Processes	bone mineralization	19_GO:0110148 biomineralization	-6.79713	24.662	11.7091	30211	50	147	6	4.08163	1.63196	1278|1311|3479|5764|7123|54829	COL1A2|COMP|IGF1|PTN|CLEC3B|ASPN	-4.28139	0	2	0	0	-12.4148	24.662
GO:0031214	GO Biological Processes	biomineral tissue development	19_GO:0110148 biomineralization	-6.45987	15.6372	9.83199	30211	92	147	7	4.7619	1.75646	1277|1278|1311|3479|5764|7123|54829	COL1A1|COL1A2|COMP|IGF1|PTN|CLEC3B|ASPN	-4.03547	0	2	0	0	-12.4148	24.662
GO:0110148	GO Biological Processes	biomineralization	19_GO:0110148 biomineralization	-6.45987	15.6372	9.83199	30211	92	147	7	4.7619	1.75646	1277|1278|1311|3479|5764|7123|54829	COL1A1|COL1A2|COMP|IGF1|PTN|CLEC3B|ASPN	-4.03547	0	2	0	0	-12.4148	24.662
GO:0071559	GO Biological Processes	response to transforming growth factor beta	19_GO:0050896 response to stimulus	-12.0309	17.0173	14.0702	30211	157	147	13	8.84354	2.34179	1277|1278|2331|2353|3725|4053|4054|5179|7122|7123|8425|25878|27063	COL1A1|COL1A2|FMOD|FOS|JUN|LTBP2|LTBP3|PENK|CLDN5|CLEC3B|LTBP4|MXRA5|ANKRD1	-8.542	0	3	1	1	-12.0309	17.4908
GO:0070848	GO Biological Processes	response to growth factor	19_GO:0050896 response to stimulus	-11.3779	7.92053	10.8334	30211	493	147	19	12.9252	2.76698	1277|1278|1311|1490|1958|2331|2353|3725|4053|4054|5179|6352|7122|7123|8425|9592|10266|25878|27063	COL1A1|COL1A2|COMP|CCN2|EGR1|FMOD|FOS|JUN|LTBP2|LTBP3|PENK|CCL5|CLDN5|CLEC3B|LTBP4|IER2|RAMP2|MXRA5|ANKRD1	-7.96823	0	3	0	0	-12.0309	17.4908
GO:0071560	GO Biological Processes	cellular response to transforming growth factor beta stimulus	19_GO:0050896 response to stimulus	-10.9648	16.4414	13.2568	30211	150	147	12	8.16327	2.2583	1277|1278|2331|2353|3725|4053|4054|5179|7122|7123|8425|27063	COL1A1|COL1A2|FMOD|FOS|JUN|LTBP2|LTBP3|PENK|CLDN5|CLEC3B|LTBP4|ANKRD1	-7.6221	0	3	0	0	-12.0309	17.4908
GO:0007167	GO Biological Processes	enzyme linked receptor protein signaling pathway	19_GO:0023052 signaling	-10.809	6.83917	10.1107	30211	601	147	20	13.6054	2.82775	1277|1278|1311|1490|1958|2202|2331|2353|3479|3725|4053|4054|4313|4878|5764|5919|7122|7431|8425|23213	COL1A1|COL1A2|COMP|CCN2|EGR1|EFEMP1|FMOD|FOS|IGF1|JUN|LTBP2|LTBP3|MMP2|NPPA|PTN|RARRES2|CLDN5|VIM|LTBP4|SULF1	-7.52421	0	3	0	0	-12.0309	17.4908
GO:0071363	GO Biological Processes	cellular response to growth factor stimulus	19_GO:0050896 response to stimulus	-9.87744	7.52972	9.91157	30211	464	147	17	11.5646	2.63767	1277|1278|1311|1490|1958|2331|2353|3725|4053|4054|5179|6352|7122|7123|8425|10266|27063	COL1A1|COL1A2|COMP|CCN2|EGR1|FMOD|FOS|JUN|LTBP2|LTBP3|PENK|CCL5|CLDN5|CLEC3B|LTBP4|RAMP2|ANKRD1	-6.731	0	3	0	0	-12.0309	17.4908
GO:0007178	GO Biological Processes	transmembrane receptor protein serine/threonine kinase signaling pathway	19_GO:0023052 signaling	-8.68886	12.1542	10.67	30211	186	147	11	7.48299	2.17015	1278|1311|1958|2331|2353|3725|4053|4054|7122|7431|8425	COL1A2|COMP|EGR1|FMOD|FOS|JUN|LTBP2|LTBP3|CLDN5|VIM|LTBP4	-5.7563	0	3	0	0	-12.0309	17.4908
GO:0007179	GO Biological Processes	transforming growth factor beta receptor signaling pathway	19_GO:0023052 signaling	-7.69295	17.4908	11.1972	30211	94	147	8	5.44218	1.87101	1278|2331|2353|3725|4053|4054|7122|8425	COL1A2|FMOD|FOS|JUN|LTBP2|LTBP3|CLDN5|LTBP4	-4.93648	0	3	0	0	-12.0309	17.4908
GO:0002687	GO Biological Processes	positive regulation of leukocyte migration	19_GO:0040011 locomotion	-9.97411	16.0332	12.5114	30211	141	147	11	7.48299	2.17015	972|3627|4192|5764|5919|6348|6352|6355|6376|7060|7070	CD74|CXCL10|MDK|PTN|RARRES2|CCL3|CCL5|CCL8|CX3CL1|THBS4|THY1	-6.78628	0	4	1	1	-9.97411	41.1034
GO:0030335	GO Biological Processes	positive regulation of cell migration	19_GO:0040011 locomotion	-9.51873	6.6059	9.36334	30211	560	147	18	12.2449	2.70368	972|1277|2149|3479|3627|3725|4192|4313|5764|5919|6348|6352|6355|6376|6678|7060|7070|64094	CD74|COL1A1|F2R|IGF1|CXCL10|JUN|MDK|MMP2|PTN|RARRES2|CCL3|CCL5|CCL8|CX3CL1|SPARC|THBS4|THY1|SMOC2	-6.41008	0	4	0	0	-9.97411	41.1034
GO:2000147	GO Biological Processes	positive regulation of cell motility	19_GO:0040011 locomotion	-9.22842	6.33443	9.10251	30211	584	147	18	12.2449	2.70368	972|1277|2149|3479|3627|3725|4192|4313|5764|5919|6348|6352|6355|6376|6678|7060|7070|64094	CD74|COL1A1|F2R|IGF1|CXCL10|JUN|MDK|MMP2|PTN|RARRES2|CCL3|CCL5|CCL8|CX3CL1|SPARC|THBS4|THY1|SMOC2	-6.21669	0	4	0	0	-9.97411	41.1034
GO:0051272	GO Biological Processes	positive regulation of cellular component movement	19_GO:0051179 localization	-9.08845	6.20689	8.97752	30211	596	147	18	12.2449	2.70368	972|1277|2149|3479|3627|3725|4192|4313|5764|5919|6348|6352|6355|6376|6678|7060|7070|64094	CD74|COL1A1|F2R|IGF1|CXCL10|JUN|MDK|MMP2|PTN|RARRES2|CCL3|CCL5|CCL8|CX3CL1|SPARC|THBS4|THY1|SMOC2	-6.10474	0	4	0	0	-9.97411	41.1034
GO:0040017	GO Biological Processes	positive regulation of locomotion	19_GO:0040011 locomotion	-9.05397	6.1758	8.9468	30211	599	147	18	12.2449	2.70368	972|1277|2149|3479|3627|3725|4192|4313|5764|5919|6348|6352|6355|6376|6678|7060|7070|64094	CD74|COL1A1|F2R|IGF1|CXCL10|JUN|MDK|MMP2|PTN|RARRES2|CCL3|CCL5|CCL8|CX3CL1|SPARC|THBS4|THY1|SMOC2	-6.09659	0	4	0	0	-9.97411	41.1034
GO:0002685	GO Biological Processes	regulation of leukocyte migration	19_GO:0040011 locomotion	-7.96843	10.3701	9.709	30211	218	147	11	7.48299	2.17015	972|3627|4192|5764|5919|6348|6352|6355|6376|7060|7070	CD74|CXCL10|MDK|PTN|RARRES2|CCL3|CCL5|CCL8|CX3CL1|THBS4|THY1	-5.14233	0	4	0	0	-9.97411	41.1034
GO:0002690	GO Biological Processes	positive regulation of leukocyte chemotaxis	19_GO:0040011 locomotion	-7.69295	17.4908	11.1972	30211	94	147	8	5.44218	1.87101	972|3627|4192|5764|5919|6348|6352|7060	CD74|CXCL10|MDK|PTN|RARRES2|CCL3|CCL5|THBS4	-4.93648	0	4	0	0	-9.97411	41.1034
GO:0050921	GO Biological Processes	positive regulation of chemotaxis	19_GO:0040011 locomotion	-7.51644	13.2118	10.127	30211	140	147	9	6.12245	1.97736	972|3627|4192|5764|5919|6348|6352|7060|64094	CD74|CXCL10|MDK|PTN|RARRES2|CCL3|CCL5|THBS4|SMOC2	-4.81997	0	4	0	0	-9.97411	41.1034
GO:1905523	GO Biological Processes	positive regulation of macrophage migration	19_GO:0040011 locomotion	-6.90267	41.1034	14.0268	30211	25	147	5	3.40136	1.49504	4192|5919|6348|6352|6376	MDK|RARRES2|CCL3|CCL5|CX3CL1	-4.35829	0	4	0	0	-9.97411	41.1034
GO:0002688	GO Biological Processes	regulation of leukocyte chemotaxis	19_GO:0040011 locomotion	-6.75103	13.2592	9.56517	30211	124	147	8	5.44218	1.87101	972|3627|4192|5764|5919|6348|6352|7060	CD74|CXCL10|MDK|PTN|RARRES2|CCL3|CCL5|THBS4	-4.24445	0	4	0	0	-9.97411	41.1034
GO:1905521	GO Biological Processes	regulation of macrophage migration	19_GO:0040011 locomotion	-5.78051	25.063	10.7812	30211	41	147	5	3.40136	1.49504	4192|5919|6348|6352|6376	MDK|RARRES2|CCL3|CCL5|CX3CL1	-3.5322	0	4	0	0	-9.97411	41.1034
GO:0050920	GO Biological Processes	regulation of chemotaxis	19_GO:0040011 locomotion	-5.77006	8.22068	7.60188	30211	225	147	9	6.12245	1.97736	972|3627|4192|5764|5919|6348|6352|7060|64094	CD74|CXCL10|MDK|PTN|RARRES2|CCL3|CCL5|THBS4|SMOC2	-3.52671	0	4	0	0	-9.97411	41.1034
GO:0071622	GO Biological Processes	regulation of granulocyte chemotaxis	19_GO:0040011 locomotion	-5.30132	20.1487	9.57018	30211	51	147	5	3.40136	1.49504	972|4192|5919|6352|7060	CD74|MDK|RARRES2|CCL5|THBS4	-3.13052	0	4	0	0	-9.97411	41.1034
GO:0050867	GO Biological Processes	positive regulation of cell activation	19_GO:0048518 positive regulation of biological process	-4.23705	4.71369	5.46178	30211	436	147	10	6.80272	2.07675	972|1490|3117|3479|3493|3514|4192|6348|6352|7070	CD74|CCN2|HLA-DQA1|IGF1|IGHA1|IGKC|MDK|CCL3|CCL5|THY1	-2.2771	0	4	0	0	-9.97411	41.1034
GO:0032103	GO Biological Processes	positive regulation of response to external stimulus	19_GO:0048518 positive regulation of biological process	-4.18779	4.64971	5.40502	30211	442	147	10	6.80272	2.07675	972|3627|4192|5764|5919|6348|6352|6376|7060|64094	CD74|CXCL10|MDK|PTN|RARRES2|CCL3|CCL5|CX3CL1|THBS4|SMOC2	-2.23296	0	4	0	0	-9.97411	41.1034
GO:0010759	GO Biological Processes	positive regulation of macrophage chemotaxis	19_GO:0040011 locomotion	-4.05902	34.2528	9.86785	30211	18	147	3	2.04082	1.16618	4192|5919|6352	MDK|RARRES2|CCL5	-2.1407	0	4	0	0	-9.97411	41.1034
GO:0050865	GO Biological Processes	regulation of cell activation	19_GO:0050789 regulation of biological process	-3.88071	3.62145	4.8383	30211	681	147	12	8.16327	2.2583	972|1490|3117|3479|3493|3514|4192|5270|6348|6352|6376|7070	CD74|CCN2|HLA-DQA1|IGF1|IGHA1|IGKC|MDK|SERPINE2|CCL3|CCL5|CX3CL1|THY1	-2.00038	0	4	0	0	-9.97411	41.1034
GO:0002696	GO Biological Processes	positive regulation of leukocyte activation	19_GO:0002376 immune system process	-3.63706	4.39348	4.90299	30211	421	147	9	6.12245	1.97736	972|3117|3479|3493|3514|4192|6348|6352|7070	CD74|HLA-DQA1|IGF1|IGHA1|IGKC|MDK|CCL3|CCL5|THY1	-1.80334	0	4	0	0	-9.97411	41.1034
GO:0071675	GO Biological Processes	regulation of mononuclear cell migration	19_GO:0040011 locomotion	-3.57708	8.85849	5.92969	30211	116	147	5	3.40136	1.49504	3627|4192|5919|6348|6352	CXCL10|MDK|RARRES2|CCL3|CCL5	-1.7566	0	4	0	0	-9.97411	41.1034
GO:0010758	GO Biological Processes	regulation of macrophage chemotaxis	19_GO:0040011 locomotion	-3.51853	22.8352	7.9371	30211	27	147	3	2.04082	1.16618	4192|5919|6352	MDK|RARRES2|CCL5	-1.71986	0	4	0	0	-9.97411	41.1034
GO:0022407	GO Biological Processes	regulation of cell-cell adhesion	19_GO:0022610 biological adhesion	-3.38416	4.05626	4.59836	30211	456	147	9	6.12245	1.97736	335|972|3117|3479|4192|5270|6352|6376|7070	APOA1|CD74|HLA-DQA1|IGF1|MDK|SERPINE2|CCL5|CX3CL1|THY1	-1.62591	0	4	0	0	-9.97411	41.1034
GO:0051251	GO Biological Processes	positive regulation of lymphocyte activation	19_GO:0002376 immune system process	-3.31317	4.43163	4.65049	30211	371	147	8	5.44218	1.87101	972|3117|3479|3493|3514|4192|6352|7070	CD74|HLA-DQA1|IGF1|IGHA1|IGKC|MDK|CCL5|THY1	-1.57405	0	4	0	0	-9.97411	41.1034
GO:0022409	GO Biological Processes	positive regulation of cell-cell adhesion	19_GO:0022610 biological adhesion	-3.23773	4.94371	4.72695	30211	291	147	7	4.7619	1.75646	972|3117|3479|4192|6352|6376|7070	CD74|HLA-DQA1|IGF1|MDK|CCL5|CX3CL1|THY1	-1.52233	0	4	0	0	-9.97411	41.1034
GO:0050870	GO Biological Processes	positive regulation of T cell activation	19_GO:0022610 biological adhesion	-3.09409	5.52961	4.74733	30211	223	147	6	4.08163	1.63196	972|3117|3479|4192|6352|7070	CD74|HLA-DQA1|IGF1|MDK|CCL5|THY1	-1.40929	0	4	0	0	-9.97411	41.1034
GO:0002694	GO Biological Processes	regulation of leukocyte activation	19_GO:0002376 immune system process	-2.97577	3.26736	4.0183	30211	629	147	10	6.80272	2.07675	972|3117|3479|3493|3514|4192|6348|6352|6376|7070	CD74|HLA-DQA1|IGF1|IGHA1|IGKC|MDK|CCL3|CCL5|CX3CL1|THY1	-1.31557	0	4	0	0	-9.97411	41.1034
GO:0014911	GO Biological Processes	positive regulation of smooth muscle cell migration	19_GO:0040011 locomotion	-2.94789	14.6798	6.20346	30211	42	147	3	2.04082	1.16618	3479|4192|6352	IGF1|MDK|CCL5	-1.29408	0	4	0	0	-9.97411	41.1034
GO:1903039	GO Biological Processes	positive regulation of leukocyte cell-cell adhesion	19_GO:0022610 biological adhesion	-2.884	5.03307	4.43216	30211	245	147	6	4.08163	1.63196	972|3117|3479|4192|6352|7070	CD74|HLA-DQA1|IGF1|MDK|CCL5|THY1	-1.239	0	4	0	0	-9.97411	41.1034
GO:0051249	GO Biological Processes	regulation of lymphocyte activation	19_GO:0002376 immune system process	-2.33341	3.09048	3.40164	30211	532	147	8	5.44218	1.87101	972|3117|3479|3493|3514|4192|6352|7070	CD74|HLA-DQA1|IGF1|IGHA1|IGKC|MDK|CCL5|THY1	-0.810223	0	4	0	0	-9.97411	41.1034
GO:0050863	GO Biological Processes	regulation of T cell activation	19_GO:0002376 immune system process	-2.17288	3.60556	3.38856	30211	342	147	6	4.08163	1.63196	972|3117|3479|4192|6352|7070	CD74|HLA-DQA1|IGF1|MDK|CCL5|THY1	-0.67347	0	4	0	0	-9.97411	41.1034
GO:1903037	GO Biological Processes	regulation of leukocyte cell-cell adhesion	19_GO:0022610 biological adhesion	-2.16098	3.5846	3.37122	30211	344	147	6	4.08163	1.63196	972|3117|3479|4192|6352|7070	CD74|HLA-DQA1|IGF1|MDK|CCL5|THY1	-0.663342	0	4	0	0	-9.97411	41.1034
GO:0014910	GO Biological Processes	regulation of smooth muscle cell migration	19_GO:0040011 locomotion	-2.10755	7.42833	4.10074	30211	83	147	3	2.04082	1.16618	3479|4192|6352	IGF1|MDK|CCL5	-0.61782	0	4	0	0	-9.97411	41.1034
GO:0050730	GO Biological Processes	regulation of peptidyl-tyrosine phosphorylation	19_GO:0008152 metabolic process	-2.03787	3.93711	3.33236	30211	261	147	5	3.40136	1.49504	972|3479|6352|7060|7070	CD74|IGF1|CCL5|THBS4|THY1	-0.559307	0	4	0	0	-9.97411	41.1034
GO:0009612	GO Biological Processes	response to mechanical stimulus	19_GO:0050896 response to stimulus	-9.48047	12.2697	11.2095	30211	201	147	12	8.16327	2.2583	1277|2353|2354|2934|3627|3725|4192|4313|4878|5270|5764|27063	COL1A1|FOS|FOSB|GSN|CXCL10|JUN|MDK|MMP2|NPPA|SERPINE2|PTN|ANKRD1	-6.40658	0	5	1	1	-9.48047	42.816
GO:0035994	GO Biological Processes	response to muscle stretch	19_GO:0050896 response to stimulus	-6.99788	42.816	14.3301	30211	24	147	5	3.40136	1.49504	2353|2934|3725|4878|27063	FOS|GSN|JUN|NPPA|ANKRD1	-4.40111	0	5	0	0	-9.48047	42.816
GO:0000302	GO Biological Processes	response to reactive oxygen species	19_GO:0050896 response to stimulus	-4.66664	8.41298	6.79753	30211	171	147	7	4.7619	1.75646	1277|2353|3040|3043|3725|4313|6649	COL1A1|FOS|HBA2|HBB|JUN|MMP2|SOD3	-2.63415	0	5	0	0	-9.48047	42.816
GO:0006979	GO Biological Processes	response to oxidative stress	19_GO:0050896 response to stimulus	-4.10123	5.06754	5.46696	30211	365	147	9	6.12245	1.97736	761|1277|2353|3040|3043|3725|4313|5179|6649	CA3|COL1A1|FOS|HBA2|HBB|JUN|MMP2|PENK|SOD3	-2.16625	0	5	0	0	-9.48047	42.816
GO:0010035	GO Biological Processes	response to inorganic substance	19_GO:0050896 response to stimulus	-3.66143	4.00618	4.80198	30211	513	147	10	6.80272	2.07675	1277|2353|2354|3040|3043|3725|4313|5179|6649|54829	COL1A1|FOS|FOSB|HBA2|HBB|JUN|MMP2|PENK|SOD3|ASPN	-1.818	0	5	0	0	-9.48047	42.816
GO:0051385	GO Biological Processes	response to mineralocorticoid	19_GO:0050896 response to stimulus	-3.29691	19.2672	7.22946	30211	32	147	3	2.04082	1.16618	1490|2353|2354	CCN2|FOS|FOSB	-1.56544	0	5	0	0	-9.48047	42.816
GO:0009410	GO Biological Processes	response to xenobiotic stimulus	19_GO:0050896 response to stimulus	-3.09333	4.10009	4.36995	30211	401	147	8	5.44218	1.87101	1277|2353|2354|3725|4192|4313|7345|27063	COL1A1|FOS|FOSB|JUN|MDK|MMP2|UCHL1|ANKRD1	-1.40929	0	5	0	0	-9.48047	42.816
GO:1902895	GO Biological Processes	positive regulation of pri-miRNA transcription by RNA polymerase II	19_GO:0048518 positive regulation of biological process	-2.86047	13.7011	5.96212	30211	45	147	3	2.04082	1.16618	1958|2353|3725	EGR1|FOS|JUN	-1.22112	0	5	0	0	-9.48047	42.816
GO:0034614	GO Biological Processes	cellular response to reactive oxygen species	19_GO:0050896 response to stimulus	-2.58392	7.02622	4.56677	30211	117	147	4	2.72109	1.34191	2353|3725|4313|6649	FOS|JUN|MMP2|SOD3	-1.01309	0	5	0	0	-9.48047	42.816
GO:1902893	GO Biological Processes	regulation of pri-miRNA transcription by RNA polymerase II	19_GO:0008152 metabolic process	-2.522	10.45	5.08056	30211	59	147	3	2.04082	1.16618	1958|2353|3725	EGR1|FOS|JUN	-0.964594	0	5	0	0	-9.48047	42.816
GO:0060395	GO Biological Processes	SMAD protein signal transduction	19_GO:0023052 signaling	-2.48089	10.1074	4.97882	30211	61	147	3	2.04082	1.16618	2353|3725|7431	FOS|JUN|VIM	-0.928544	0	5	0	0	-9.48047	42.816
GO:0034599	GO Biological Processes	cellular response to oxidative stress	19_GO:0050896 response to stimulus	-2.36047	4.71369	3.848	30211	218	147	5	3.40136	1.49504	2353|3725|4313|5179|6649	FOS|JUN|MMP2|PENK|SOD3	-0.83256	0	5	0	0	-9.48047	42.816
GO:0051592	GO Biological Processes	response to calcium ion	19_GO:0050896 response to stimulus	-2.26267	5.70881	3.96057	30211	144	147	4	2.72109	1.34191	2353|2354|3725|5179	FOS|FOSB|JUN|PENK	-0.756078	0	5	0	0	-9.48047	42.816
GO:0071277	GO Biological Processes	cellular response to calcium ion	19_GO:0050896 response to stimulus	-2.09328	7.33989	4.06869	30211	84	147	3	2.04082	1.16618	2353|2354|3725	FOS|FOSB|JUN	-0.604423	0	5	0	0	-9.48047	42.816
GO:0062197	GO Biological Processes	cellular response to chemical stress	19_GO:0050896 response to stimulus	-2.05138	3.96751	3.35382	30211	259	147	5	3.40136	1.49504	2353|3725|4313|5179|6649	FOS|JUN|MMP2|PENK|SOD3	-0.568555	0	5	0	0	-9.48047	42.816
GO:0051928	GO Biological Processes	positive regulation of calcium ion transport	19_GO:0051179 localization	-9.43238	17.2703	12.4353	30211	119	147	10	6.80272	2.07675	2149|3306|3627|4283|6348|6352|6376|6781|7070|30845	F2R|HSPA2|CXCL10|CXCL9|CCL3|CCL5|CX3CL1|STC1|THY1|EHD3	-6.39068	0	6	1	1	-9.43238	48.3569
GO:0034097	GO Biological Processes	response to cytokine	19_GO:0050896 response to stimulus	-8.65102	5.14436	8.30192	30211	799	147	20	13.6054	2.82775	972|1277|1958|2353|2920|2934|3437|3627|3700|4046|4283|4313|6348|6352|6355|6376|6775|7077|7431|27063	CD74|COL1A1|EGR1|FOS|CXCL2|GSN|IFIT3|CXCL10|ITIH4|LSP1|CXCL9|MMP2|CCL3|CCL5|CCL8|CX3CL1|STAT4|TIMP2|VIM|ANKRD1	-5.74195	0	6	0	0	-9.43238	48.3569
GO:0051924	GO Biological Processes	regulation of calcium ion transport	19_GO:0051179 localization	-8.38319	9.82551	9.81786	30211	251	147	12	8.16327	2.2583	2149|3306|3627|4283|4878|5999|6348|6352|6376|6781|7070|30845	F2R|HSPA2|CXCL10|CXCL9|NPPA|RGS4|CCL3|CCL5|CX3CL1|STC1|THY1|EHD3	-5.49639	0	6	0	0	-9.43238	48.3569
GO:0009617	GO Biological Processes	response to bacterium	19_GO:0044419 biological process involved in interspecies interaction between organisms	-7.75742	5.09546	7.81055	30211	726	147	18	12.2449	2.70368	761|2149|2353|2920|3106|3493|3514|3627|4283|5179|5919|6348|6352|7431|10865|27063|151887|284297	CA3|F2R|FOS|CXCL2|HLA-B|IGHA1|IGKC|CXCL10|CXCL9|PENK|RARRES2|CCL3|CCL5|VIM|ARID5A|ANKRD1|CCDC80|SSC5D	-4.96753	0	6	0	0	-9.43238	48.3569
GO:0006954	GO Biological Processes	inflammatory response	19_GO:0050896 response to stimulus	-7.55858	6.11658	8.09983	30211	504	147	15	10.2041	2.49664	2|2149|2353|2920|3627|3700|4192|4283|5764|5919|6348|6352|6355|6376|8639	A2M|F2R|FOS|CXCL2|CXCL10|ITIH4|MDK|CXCL9|PTN|RARRES2|CCL3|CCL5|CCL8|CX3CL1|AOC3	-4.84787	0	6	0	0	-9.43238	48.3569
GO:0030595	GO Biological Processes	leukocyte chemotaxis	19_GO:0040011 locomotion	-7.3842	12.7562	9.92258	30211	145	147	9	6.12245	1.97736	2920|3627|4192|4283|5764|6348|6352|6355|6376	CXCL2|CXCL10|MDK|CXCL9|PTN|CCL3|CCL5|CCL8|CX3CL1	-4.71489	0	6	0	0	-9.43238	48.3569
GO:1904427	GO Biological Processes	positive regulation of calcium ion transmembrane transport	19_GO:0051179 localization	-7.24162	20.2622	11.3625	30211	71	147	7	4.7619	1.75646	2149|3306|3627|4283|6376|7070|30845	F2R|HSPA2|CXCL10|CXCL9|CX3CL1|THY1|EHD3	-4.61009	0	6	0	0	-9.43238	48.3569
GO:0071345	GO Biological Processes	cellular response to cytokine stimulus	19_GO:0050896 response to stimulus	-7.19286	4.96983	7.44715	30211	703	147	17	11.5646	2.63767	972|1277|1958|2920|2934|3437|3627|4046|4283|4313|6348|6352|6355|6376|6775|7431|27063	CD74|COL1A1|EGR1|CXCL2|GSN|IFIT3|CXCL10|LSP1|CXCL9|MMP2|CCL3|CCL5|CCL8|CX3CL1|STAT4|VIM|ANKRD1	-4.57323	0	6	0	0	-9.43238	48.3569
GO:0010959	GO Biological Processes	regulation of metal ion transport	19_GO:0051179 localization	-7.01385	6.62958	7.9556	30211	403	147	13	8.84354	2.34179	2149|3306|3627|4283|4878|5270|5999|6348|6352|6376|6781|7070|30845	F2R|HSPA2|CXCL10|CXCL9|NPPA|SERPINE2|RGS4|CCL3|CCL5|CX3CL1|STC1|THY1|EHD3	-4.4058	0	6	0	0	-9.43238	48.3569
GO:0043270	GO Biological Processes	positive regulation of ion transport	19_GO:0051179 localization	-6.96972	8.28091	8.45018	30211	273	147	11	7.48299	2.17015	2149|3306|3627|4283|4878|6348|6352|6376|6781|7070|30845	F2R|HSPA2|CXCL10|CXCL9|NPPA|CCL3|CCL5|CX3CL1|STC1|THY1|EHD3	-4.38395	0	6	0	0	-9.43238	48.3569
GO:0002237	GO Biological Processes	response to molecule of bacterial origin	19_GO:0044419 biological process involved in interspecies interaction between organisms	-6.94462	7.27494	8.12433	30211	339	147	12	8.16327	2.2583	2149|2353|2920|3627|4283|5179|6348|6352|7431|10865|27063|284297	F2R|FOS|CXCL2|CXCL10|CXCL9|PENK|CCL3|CCL5|VIM|ARID5A|ANKRD1|SSC5D	-4.36957	0	6	0	0	-9.43238	48.3569
GO:0030593	GO Biological Processes	neutrophil chemotaxis	19_GO:0040011 locomotion	-6.91731	18.2104	10.7103	30211	79	147	7	4.7619	1.75646	2920|3627|4283|6348|6352|6355|6376	CXCL2|CXCL10|CXCL9|CCL3|CCL5|CCL8|CX3CL1	-4.36295	0	6	0	0	-9.43238	48.3569
GO:0070098	GO Biological Processes	chemokine-mediated signaling pathway	19_GO:0023052 signaling	-6.80482	17.5441	10.4898	30211	82	147	7	4.7619	1.75646	2920|3627|4283|6348|6352|6355|6376	CXCL2|CXCL10|CXCL9|CCL3|CCL5|CCL8|CX3CL1	-4.28139	0	6	0	0	-9.43238	48.3569
GO:0071621	GO Biological Processes	granulocyte chemotaxis	19_GO:0040011 locomotion	-6.73229	17.1264	10.3493	30211	84	147	7	4.7619	1.75646	2920|3627|4283|6348|6352|6355|6376	CXCL2|CXCL10|CXCL9|CCL3|CCL5|CCL8|CX3CL1	-4.23465	0	6	0	0	-9.43238	48.3569
GO:0006935	GO Biological Processes	chemotaxis	19_GO:0040011 locomotion	-6.69967	5.68624	7.43354	30211	506	147	14	9.52381	2.42111	335|1959|2920|3627|4046|4192|4283|5764|5919|6348|6352|6355|6376|91653	APOA1|EGR2|CXCL2|CXCL10|LSP1|MDK|CXCL9|PTN|RARRES2|CCL3|CCL5|CCL8|CX3CL1|BOC	-4.21081	0	6	0	0	-9.43238	48.3569
GO:0042330	GO Biological Processes	taxis	19_GO:0040011 locomotion	-6.65837	5.64164	7.39234	30211	510	147	14	9.52381	2.42111	335|1959|2920|3627|4046|4192|4283|5764|5919|6348|6352|6355|6376|91653	APOA1|EGR2|CXCL2|CXCL10|LSP1|MDK|CXCL9|PTN|RARRES2|CCL3|CCL5|CCL8|CX3CL1|BOC	-4.17811	0	6	0	0	-9.43238	48.3569
GO:1990266	GO Biological Processes	neutrophil migration	19_GO:0040011 locomotion	-6.55889	16.1643	10.0181	30211	89	147	7	4.7619	1.75646	2920|3627|4283|6348|6352|6355|6376	CXCL2|CXCL10|CXCL9|CCL3|CCL5|CCL8|CX3CL1	-4.08706	0	6	0	0	-9.43238	48.3569
GO:1990868	GO Biological Processes	response to chemokine	19_GO:0050896 response to stimulus	-6.52548	15.9847	9.95506	30211	90	147	7	4.7619	1.75646	2920|3627|4283|6348|6352|6355|6376	CXCL2|CXCL10|CXCL9|CCL3|CCL5|CCL8|CX3CL1	-4.07004	0	6	0	0	-9.43238	48.3569
GO:1990869	GO Biological Processes	cellular response to chemokine	19_GO:0050896 response to stimulus	-6.52548	15.9847	9.95506	30211	90	147	7	4.7619	1.75646	2920|3627|4283|6348|6352|6355|6376	CXCL2|CXCL10|CXCL9|CCL3|CCL5|CCL8|CX3CL1	-4.07004	0	6	0	0	-9.43238	48.3569
GO:0032496	GO Biological Processes	response to lipopolysaccharide	19_GO:0044419 biological process involved in interspecies interaction between organisms	-6.30894	7.10908	7.658	30211	318	147	11	7.48299	2.17015	2149|2353|2920|3627|4283|5179|6348|6352|7431|10865|27063	F2R|FOS|CXCL2|CXCL10|CXCL9|PENK|CCL3|CCL5|VIM|ARID5A|ANKRD1	-3.90698	0	6	0	0	-9.43238	48.3569
GO:0097530	GO Biological Processes	granulocyte migration	19_GO:0040011 locomotion	-6.30242	14.8311	9.54047	30211	97	147	7	4.7619	1.75646	2920|3627|4283|6348|6352|6355|6376	CXCL2|CXCL10|CXCL9|CCL3|CCL5|CCL8|CX3CL1	-3.90698	0	6	0	0	-9.43238	48.3569
GO:1904064	GO Biological Processes	positive regulation of cation transmembrane transport	19_GO:0051179 localization	-6.16239	11.109	8.62054	30211	148	147	8	5.44218	1.87101	2149|3306|3627|4283|4878|6376|7070|30845	F2R|HSPA2|CXCL10|CXCL9|NPPA|CX3CL1|THY1|EHD3	-3.80064	0	6	0	0	-9.43238	48.3569
GO:0071347	GO Biological Processes	cellular response to interleukin-1	19_GO:0050896 response to stimulus	-6.1536	14.1041	9.26979	30211	102	147	7	4.7619	1.75646	1958|4313|6348|6352|6355|6376|27063	EGR1|MMP2|CCL3|CCL5|CCL8|CX3CL1|ANKRD1	-3.79827	0	6	0	0	-9.43238	48.3569
GO:0060326	GO Biological Processes	cell chemotaxis	19_GO:0040011 locomotion	-6.07006	8.93552	8.01091	30211	207	147	9	6.12245	1.97736	2920|3627|4192|4283|5764|6348|6352|6355|6376	CXCL2|CXCL10|MDK|CXCL9|PTN|CCL3|CCL5|CCL8|CX3CL1	-3.72733	0	6	0	0	-9.43238	48.3569
GO:1903169	GO Biological Processes	regulation of calcium ion transmembrane transport	19_GO:0051179 localization	-5.98932	10.5393	8.35281	30211	156	147	8	5.44218	1.87101	2149|3306|3627|4283|4878|6376|7070|30845	F2R|HSPA2|CXCL10|CXCL9|NPPA|CX3CL1|THY1|EHD3	-3.67072	0	6	0	0	-9.43238	48.3569
GO:0034764	GO Biological Processes	positive regulation of transmembrane transport	19_GO:0051179 localization	-5.9669	8.68382	7.86921	30211	213	147	9	6.12245	1.97736	2149|3306|3479|3627|4283|4878|6376|7070|30845	F2R|HSPA2|IGF1|CXCL10|CXCL9|NPPA|CX3CL1|THY1|EHD3	-3.66234	0	6	0	0	-9.43238	48.3569
GO:0071396	GO Biological Processes	cellular response to lipid	19_GO:0050896 response to stimulus	-5.96368	5.35415	6.85801	30211	499	147	13	8.84354	2.34179	1277|2920|3627|4283|4313|5179|6348|6352|6781|7431|7483|10865|27063	COL1A1|CXCL2|CXCL10|CXCL9|MMP2|PENK|CCL3|CCL5|STC1|VIM|WNT9A|ARID5A|ANKRD1	-3.66234	0	6	0	0	-9.43238	48.3569
GO:0048245	GO Biological Processes	eosinophil chemotaxis	19_GO:0040011 locomotion	-5.914	48.3569	13.6571	30211	17	147	4	2.72109	1.34191	6348|6352|6355|6376	CCL3|CCL5|CCL8|CX3CL1	-3.6238	0	6	0	0	-9.43238	48.3569
GO:0070374	GO Biological Processes	positive regulation of ERK1 and ERK2 cascade	19_GO:0023052 signaling	-5.8506	8.40751	7.71079	30211	220	147	9	6.12245	1.97736	972|1490|2149|3479|3725|6348|6352|6355|6376	CD74|CCN2|F2R|IGF1|JUN|CCL3|CCL5|CCL8|CX3CL1	-3.57702	0	6	0	0	-9.43238	48.3569
GO:0034767	GO Biological Processes	positive regulation of ion transmembrane transport	19_GO:0051179 localization	-5.84578	10.0867	8.134	30211	163	147	8	5.44218	1.87101	2149|3306|3627|4283|4878|6376|7070|30845	F2R|HSPA2|CXCL10|CXCL9|NPPA|CX3CL1|THY1|EHD3	-3.57702	0	6	0	0	-9.43238	48.3569
GO:0051281	GO Biological Processes	positive regulation of release of sequestered calcium ion into cytosol	19_GO:0051179 localization	-5.83529	25.6896	10.926	30211	40	147	5	3.40136	1.49504	2149|3627|4283|6376|7070	F2R|CXCL10|CXCL9|CX3CL1|THY1	-3.57174	0	6	0	0	-9.43238	48.3569
GO:0072677	GO Biological Processes	eosinophil migration	19_GO:0040011 locomotion	-5.8065	45.6704	13.256	30211	18	147	4	2.72109	1.34191	6348|6352|6355|6376	CCL3|CCL5|CCL8|CX3CL1	-3.55317	0	6	0	0	-9.43238	48.3569
GO:0050900	GO Biological Processes	leukocyte migration	19_GO:0040011 locomotion	-5.66065	7.97264	7.45493	30211	232	147	9	6.12245	1.97736	2920|3627|4192|4283|5764|6348|6352|6355|6376	CXCL2|CXCL10|MDK|CXCL9|PTN|CCL3|CCL5|CCL8|CX3CL1	-3.4413	0	6	0	0	-9.43238	48.3569
GO:0034341	GO Biological Processes	response to interferon-gamma	19_GO:0044419 biological process involved in interspecies interaction between organisms	-5.58201	11.6018	8.272	30211	124	147	7	4.7619	1.75646	972|2934|6348|6352|6355|6376|7431	CD74|GSN|CCL3|CCL5|CCL8|CX3CL1|VIM	-3.36731	0	6	0	0	-9.43238	48.3569
GO:0097529	GO Biological Processes	myeloid leukocyte migration	19_GO:0040011 locomotion	-5.51281	11.3277	8.15546	30211	127	147	7	4.7619	1.75646	2920|3627|4283|6348|6352|6355|6376	CXCL2|CXCL10|CXCL9|CCL3|CCL5|CCL8|CX3CL1	-3.3027	0	6	0	0	-9.43238	48.3569
GO:0070372	GO Biological Processes	regulation of ERK1 and ERK2 cascade	19_GO:0023052 signaling	-5.49904	6.60826	6.95158	30211	311	147	10	6.80272	2.07675	972|1490|2149|2192|3479|3725|6348|6352|6355|6376	CD74|CCN2|F2R|FBLN1|IGF1|JUN|CCL3|CCL5|CCL8|CX3CL1	-3.29348	0	6	0	0	-9.43238	48.3569
GO:0070555	GO Biological Processes	response to interleukin-1	19_GO:0050896 response to stimulus	-5.40139	10.8986	7.96968	30211	132	147	7	4.7619	1.75646	1958|4313|6348|6352|6355|6376|27063	EGR1|MMP2|CCL3|CCL5|CCL8|CX3CL1|ANKRD1	-3.21355	0	6	0	0	-9.43238	48.3569

## Sheet: IsSig DOWN
GO	Category	Description	PARENT_GO	LogP	Enrichment	Z-score	#TotalGeneInLibrary	#GeneInGO	#GeneInHitList	#GeneInGOAndHitList	%InGO	STDV %InGO	GeneID	Hits	Log(q-value)	EvidenceCutoff	GROUP_ID	FirstInGroupByEnrichment	FirstInGroupByLogP	BestLogPInGroup	BestEnrichmentInGroup
GO:2000637	GO Biological Processes	positive regulation of gene silencing by miRNA	19_GO:0048519 negative regulation of biological process	-5.06979	75.5275	14.8703	30211	30	40	3	7.5	4.16458	1660|1981|6774	DHX9|EIF4G1|STAT3	-1.13918	0	1	1	1	-5.06979	75.5275
GO:0060148	GO Biological Processes	positive regulation of posttranscriptional gene silencing	19_GO:0048519 negative regulation of biological process	-5.02598	73.0911	14.6222	30211	31	40	3	7.5	4.16458	1660|1981|6774	DHX9|EIF4G1|STAT3	-1.13918	0	1	0	0	-5.06979	75.5275
GO:0060964	GO Biological Processes	regulation of gene silencing by miRNA	19_GO:0048519 negative regulation of biological process	-4.42051	46.2413	11.5402	30211	49	40	3	7.5	4.16458	1660|1981|6774	DHX9|EIF4G1|STAT3	-1.01946	0	1	0	0	-5.06979	75.5275
GO:0060147	GO Biological Processes	regulation of posttranscriptional gene silencing	19_GO:0048519 negative regulation of biological process	-4.34269	43.5736	11.1878	30211	52	40	3	7.5	4.16458	1660|1981|6774	DHX9|EIF4G1|STAT3	-1.01946	0	1	0	0	-5.06979	75.5275
GO:0060966	GO Biological Processes	regulation of gene silencing by RNA	19_GO:0048519 negative regulation of biological process	-4.31779	42.7514	11.0769	30211	53	40	3	7.5	4.16458	1660|1981|6774	DHX9|EIF4G1|STAT3	-1.01946	0	1	0	0	-5.06979	75.5275
GO:0031330	GO Biological Processes	negative regulation of cellular catabolic process	19_GO:0048519 negative regulation of biological process	-2.29408	8.6153	4.51639	30211	263	40	3	7.5	4.16458	1660|1981|6774	DHX9|EIF4G1|STAT3	0	0	1	0	0	-5.06979	75.5275
GO:0034248	GO Biological Processes	regulation of cellular amide metabolic process	19_GO:0008152 metabolic process	-2.29323	5.73264	3.99078	30211	527	40	4	10	4.74342	1660|1981|5166|6774	DHX9|EIF4G1|PDK4|STAT3	0	0	1	0	0	-5.06979	75.5275
GO:0051091	GO Biological Processes	positive regulation of DNA-binding transcription factor activity	19_GO:0008152 metabolic process	-2.28952	8.58267	4.50566	30211	264	40	3	7.5	4.16458	306|1660|6774	ANXA3|DHX9|STAT3	0	0	1	0	0	-5.06979	75.5275
GO:0009895	GO Biological Processes	negative regulation of catabolic process	19_GO:0048519 negative regulation of biological process	-2.05276	7.03672	3.96537	30211	322	40	3	7.5	4.16458	1660|1981|6774	DHX9|EIF4G1|STAT3	0	0	1	0	0	-5.06979	75.5275
GO:1901699	GO Biological Processes	cellular response to nitrogen compound	19_GO:0050896 response to stimulus	-4.7605	8.36539	6.81354	30211	632	40	7	17.5	6.00781	641|1660|2875|3158|5166|6774|7052	BLM|DHX9|GPT|HMGCS2|PDK4|STAT3|TGM2	-1.10178	0	2	1	1	-4.7605	16.5087
GO:0006109	GO Biological Processes	regulation of carbohydrate metabolic process	19_GO:0008152 metabolic process	-3.99827	16.5087	7.66213	30211	183	40	4	10	4.74342	160|2875|5166|6774	AP2A1|GPT|PDK4|STAT3	-0.809503	0	2	0	0	-4.7605	16.5087
GO:0071417	GO Biological Processes	cellular response to organonitrogen compound	19_GO:0050896 response to stimulus	-3.99733	7.90864	6.07933	30211	573	40	6	15	5.64579	641|2875|3158|5166|6774|7052	BLM|GPT|HMGCS2|PDK4|STAT3|TGM2	-0.809503	0	2	0	0	-4.7605	16.5087
GO:0071375	GO Biological Processes	cellular response to peptide hormone stimulus	19_GO:0050896 response to stimulus	-3.61046	13.0784	6.70978	30211	231	40	4	10	4.74342	2875|3158|5166|6774	GPT|HMGCS2|PDK4|STAT3	-0.501814	0	2	0	0	-4.7605	16.5087
GO:1901653	GO Biological Processes	cellular response to peptide	19_GO:0050896 response to stimulus	-3.19314	10.1379	5.77213	30211	298	40	4	10	4.74342	2875|3158|5166|6774	GPT|HMGCS2|PDK4|STAT3	-0.181404	0	2	0	0	-4.7605	16.5087
GO:0032869	GO Biological Processes	cellular response to insulin stimulus	19_GO:0050896 response to stimulus	-2.99305	15.2069	6.32985	30211	149	40	3	7.5	4.16458	2875|3158|5166	GPT|HMGCS2|PDK4	-0.0345794	0	2	0	0	-4.7605	16.5087
GO:0010675	GO Biological Processes	regulation of cellular carbohydrate metabolic process	19_GO:0008152 metabolic process	-2.98468	15.1055	6.30584	30211	150	40	3	7.5	4.16458	2875|5166|6774	GPT|PDK4|STAT3	-0.0345794	0	2	0	0	-4.7605	16.5087
GO:0043434	GO Biological Processes	response to peptide hormone	19_GO:0050896 response to stimulus	-2.94765	8.70634	5.25714	30211	347	40	4	10	4.74342	2875|3158|5166|6774	GPT|HMGCS2|PDK4|STAT3	-0.0345794	0	2	0	0	-4.7605	16.5087
GO:0042594	GO Biological Processes	response to starvation	19_GO:0050896 response to stimulus	-2.65237	11.5603	5.40066	30211	196	40	3	7.5	4.16458	2875|3158|5166	GPT|HMGCS2|PDK4	0	0	2	0	0	-4.7605	16.5087
GO:1901652	GO Biological Processes	response to peptide	19_GO:0050896 response to stimulus	-2.59334	6.96106	4.55448	30211	434	40	4	10	4.74342	2875|3158|5166|6774	GPT|HMGCS2|PDK4|STAT3	0	0	2	0	0	-4.7605	16.5087
GO:0032868	GO Biological Processes	response to insulin	19_GO:0050896 response to stimulus	-2.58523	10.946	5.22824	30211	207	40	3	7.5	4.16458	2875|3158|5166	GPT|HMGCS2|PDK4	0	0	2	0	0	-4.7605	16.5087
GO:0031667	GO Biological Processes	response to nutrient levels	19_GO:0050896 response to stimulus	-2.58256	6.91327	4.53378	30211	437	40	4	10	4.74342	1981|2875|3158|5166	EIF4G1|GPT|HMGCS2|PDK4	0	0	2	0	0	-4.7605	16.5087
GO:0009725	GO Biological Processes	response to hormone	19_GO:0050896 response to stimulus	-2.54536	5.08945	4.10672	30211	742	40	5	12.5	5.22913	306|2875|3158|5166|6774	ANXA3|GPT|HMGCS2|PDK4|STAT3	0	0	2	0	0	-4.7605	16.5087
GO:0009991	GO Biological Processes	response to extracellular stimulus	19_GO:0050896 response to stimulus	-2.46925	6.42787	4.31828	30211	470	40	4	10	4.74342	1981|2875|3158|5166	EIF4G1|GPT|HMGCS2|PDK4	0	0	2	0	0	-4.7605	16.5087
GO:0032870	GO Biological Processes	cellular response to hormone stimulus	19_GO:0050896 response to stimulus	-2.46925	6.42787	4.31828	30211	470	40	4	10	4.74342	2875|3158|5166|6774	GPT|HMGCS2|PDK4|STAT3	0	0	2	0	0	-4.7605	16.5087
GO:0006953	GO Biological Processes	acute-phase response	19_GO:0050896 response to stimulus	-4.68755	56.6456	12.8226	30211	40	40	3	7.5	4.16458	12|6288|9332	SERPINA3|SAA1|CD163	-1.10178	0	3	1	1	-4.68755	56.6456
GO:0006954	GO Biological Processes	inflammatory response	19_GO:0050896 response to stimulus	-4.3042	8.99137	6.58745	30211	504	40	6	15	5.64579	12|1660|5320|6288|6774|9332	SERPINA3|DHX9|PLA2G2A|SAA1|STAT3|CD163	-1.01946	0	3	0	0	-4.68755	56.6456
GO:0002526	GO Biological Processes	acute inflammatory response	19_GO:0050896 response to stimulus	-3.86678	30.211	9.22242	30211	75	40	3	7.5	4.16458	12|6288|9332	SERPINA3|SAA1|CD163	-0.720343	0	3	0	0	-4.68755	56.6456
GO:0006606	GO Biological Processes	protein import into nucleus	19_GO:0051179 localization	-3.41125	21.1759	7.61244	30211	107	40	3	7.5	4.16458	3839|6774|10527	KPNA3|STAT3|IPO7	-0.337363	0	4	1	1	-3.41125	21.1759
GO:0051170	GO Biological Processes	import into nucleus	19_GO:0051179 localization	-3.36458	20.4128	7.46067	30211	111	40	3	7.5	4.16458	3839|6774|10527	KPNA3|STAT3|IPO7	-0.322875	0	4	0	0	-3.41125	21.1759
GO:0017038	GO Biological Processes	protein import	19_GO:0051179 localization	-2.94366	14.6182	6.18915	30211	155	40	3	7.5	4.16458	3839|6774|10527	KPNA3|STAT3|IPO7	-0.0345794	0	4	0	0	-3.41125	21.1759
GO:0034504	GO Biological Processes	protein localization to nucleus	19_GO:0051179 localization	-2.78543	12.874	5.75242	30211	176	40	3	7.5	4.16458	3839|6774|10527	KPNA3|STAT3|IPO7	0	0	4	0	0	-3.41125	21.1759
GO:0006913	GO Biological Processes	nucleocytoplasmic transport	19_GO:0051179 localization	-2.51065	10.2992	5.04048	30211	220	40	3	7.5	4.16458	3839|6774|10527	KPNA3|STAT3|IPO7	0	0	4	0	0	-3.41125	21.1759
GO:0051169	GO Biological Processes	nuclear transport	19_GO:0051179 localization	-2.51065	10.2992	5.04048	30211	220	40	3	7.5	4.16458	3839|6774|10527	KPNA3|STAT3|IPO7	0	0	4	0	0	-3.41125	21.1759
GO:0072594	GO Biological Processes	establishment of protein localization to organelle	19_GO:0051179 localization	-2.06381	7.1029	3.98992	30211	319	40	3	7.5	4.16458	3839|6774|10527	KPNA3|STAT3|IPO7	0	0	4	0	0	-3.41125	21.1759
GO:0006091	GO Biological Processes	generation of precursor metabolites and energy	19_GO:0008152 metabolic process	-2.76974	7.78634	4.89876	30211	388	40	4	10	4.74342	2584|3158|10063|79611	GALK1|HMGCS2|COX17|ACSS3	0	0	5	1	1	-2.76974	7.78634
GO:0006909	GO Biological Processes	phagocytosis	19_GO:0051179 localization	-2.44066	9.72457	4.86778	30211	233	40	3	7.5	4.16458	306|7052|8547	ANXA3|TGM2|FCN3	0	0	6	1	1	-2.44066	9.72457
GO:0016032	GO Biological Processes	viral process	19_GO:0016032 viral process	-2.36986	9.17338	4.69635	30211	247	40	3	7.5	4.16458	1660|3839|5817	DHX9|KPNA3|PVR	0	0	7	1	1	-2.36986	9.17338
GO:0031349	GO Biological Processes	positive regulation of defense response	19_GO:0048518 positive regulation of biological process	-2.18108	7.84022	4.25436	30211	289	40	3	7.5	4.16458	1660|5320|5817	DHX9|PLA2G2A|PVR	0	0	7	0	0	-2.36986	9.17338
GO:0071407	GO Biological Processes	cellular response to organic cyclic compound	19_GO:0050896 response to stimulus	-2.36153	5.99425	4.11686	30211	504	40	4	10	4.74342	641|1660|3158|7052	BLM|DHX9|HMGCS2|TGM2	0	0	8	1	1	-2.36153	5.99425
GO:0034655	GO Biological Processes	nucleobase-containing compound catabolic process	19_GO:0008152 metabolic process	-2.24923	8.29973	4.41151	30211	273	40	3	7.5	4.16458	6036|10930|27044	RNASE2|APOBEC2|SND1	0	0	9	1	1	-2.24923	8.29973
GO:0046700	GO Biological Processes	heterocycle catabolic process	19_GO:0008152 metabolic process	-2.09385	7.28561	4.05698	30211	311	40	3	7.5	4.16458	6036|10930|27044	RNASE2|APOBEC2|SND1	0	0	9	0	0	-2.24923	8.29973
GO:0016071	GO Biological Processes	mRNA metabolic process	19_GO:0008152 metabolic process	-2.08237	4.98531	3.6085	30211	606	40	4	10	4.74342	1660|6774|10930|27044	DHX9|STAT3|APOBEC2|SND1	0	0	9	0	0	-2.24923	8.29973
GO:0044270	GO Biological Processes	cellular nitrogen compound catabolic process	19_GO:0008152 metabolic process	-2.07125	7.14771	4.00647	30211	317	40	3	7.5	4.16458	6036|10930|27044	RNASE2|APOBEC2|SND1	0	0	9	0	0	-2.24923	8.29973
GO:0019439	GO Biological Processes	aromatic compound catabolic process	19_GO:0008152 metabolic process	-2.00968	6.78391	3.87023	30211	334	40	3	7.5	4.16458	6036|10930|27044	RNASE2|APOBEC2|SND1	0	0	9	0	0	-2.24923	8.29973
GO:0048638	GO Biological Processes	regulation of developmental growth	19_GO:0040007 growth	-2.02742	6.88701	3.90929	30211	329	40	3	7.5	4.16458	4624|6774|84525	MYH6|STAT3|HOPX	0	0	10	1	1	-2.02742	6.88701
