# Supplementary material for: Multi-omics integration to identify the genetic expression and protein signature of dilated and ischemic cardiomyopathy
Source: Front Cardiovasc Med. 2023 Feb 13;10:1115623. doi: 10.3389/fcvm.2023.1115623 (PMC9968758; doi:10.3389/fcvm.2023.1115623)
Supplement: Supplementary Table 5 — The PPI networks of DiSig and IsSig and their nodes (degree value and betweenness). [file Table_5.XLS]

## Sheet: PPI Network for DiSig
Id	Label	Degree	Betweenness
6622	SNCA	8	659.43
7316	UBC	6	524.74
3717	JAK2	6	265.85
84790	TUBA1C	5	405.34
7345	UCHL1	5	368.9
335	APOA1	4	497
4313	MMP2	4	333
3320	HSP90AA1	4	328.84
1759	DNM1	4	265.83
3240	HP	4	219
3306	HSPA2	4	191.7
6714	SRC	3	296.9
4624	MYH6	3	167
641	BLM	3	148.62
3312	HSPA8	3	115.62
7040	TGFB1	3	113
983	CDK1	3	112.57
3040	HBA2	3	57
4067	LYN	3	48.2
351	APP	2	418
60	ACTB	2	216
7157	TP53	2	179.37
2243	FGA	2	165
2162	F13A1	2	112
3486	IGFBP3	2	97
120892	LRRK2	2	95.95
7018	TF	2	90
5048	PAFAH1B1	2	80.63
1634	DCN	2	57
273	AMPH	2	57
2147	F2	2	57
1756	DMD	2	57
10987	COPS5	2	57
2547	XRCC6	2	57
10399	RACK1	2	57
1058	CENPA	2	36.83
10763	NES	2	25.22
1020	CDK5	2	23.65
54821	ERCC6L	2	21.95
112714	TUBA3E	2	19.6
6850	SYK	2	18.44
5580	PRKCD	2	9.46
347733	TUBB2B	2	4.67
2207	FCER1G	2	1.68
3043	HBB	2	0
64708	COPS7B	1	0
6203	RPS9	1	0
7135	TNNI1	1	0
23336	SYNM	1	0
7518	XRCC4	1	0
2331	FMOD	1	0
6775	STAT4	1	0
25939	SAMHD1	1	0
6696	SPP1	1	0
7373	COL14A1	1	0
8425	LTBP4	1	0
9332	CD163	1	0
3045	HBD	1	0
8910	SGCE	1	0
6722	SRF	4	56.12
93010	B3GNT7	4	21.34
1232	CCR3	4	19.66
7135	TNNI1	4	16.58
3627	CXCL10	4	8.01
1959	EGR2	4	2.08
1432	MAPK14	4	1.34
4035	LRP1	3	928.11
7852	CXCR4	3	538.44
1956	EGFR	3	393.06
3586	IL10	3	300.55
332	BIRC5	3	278.36
836	CASP3	3	273.67
4318	MMP9	3	261.28
5292	PIM1	3	249.75
8648	NCOA1	3	219.66
972	CD74	3	201.11
3178	HNRNPA1	3	183
238	ALK	3	165.89
1058	CENPA	3	146.87
2331	FMOD	3	132.38
4089	SMAD4	3	125.09
915	CD3D	3	120.51
10728	PTGES3	3	115.18
4322	MMP13	3	108.07
4634	MYL3	3	98.34
22916	NCBP2	3	88.99
3312	HSPA8	3	67.29
7345	UCHL1	3	59.62
2920	CXCL2	3	52.63
7138	TNNT1	3	51.11
633	BGN	3	46.94
3579	CXCR2	3	36.37
6041	RNASEL	3	31.93
84525	HOPX	3	2.5
7070	THY1	2	720
5270	SERPINE2	2	720
598	BCL2L1	2	657.57
4914	NTRK1	2	652.29
2147	F2	2	543
3684	ITGAM	2	543
5879	RAC1	2	507.54
405	ARNT	2	395.18
2149	F2R	2	364
3075	CFH	2	364
6649	SOD3	2	364
3689	ITGB2	2	282.19
336	APOA2	2	236.04
10399	RACK1	2	217.28
3309	HSPA5	2	190.56
7448	VTN	2	183
7078	TIMP3	2	183
2776	GNAQ	2	183
3837	KPNB1	2	183
354	KLK3	2	183
274	BIN1	2	183
10498	CARM1	2	183
4137	MAPT	2	183
475	ATOX1	2	183
133	ADM	2	183
3836	KPNA1	2	180.33
6385	SDC4	2	161.2
7058	THBS2	2	159.38
4436	MSH2	2	156.17
7273	TTN	2	153.92
213	ALB	2	147.09
3576	CXCL8	2	141.8
6382	SDC1	2	130.94
6228	RPS23	2	115.62
71	ACTG1	2	113.98
3490	IGFBP7	2	113.36
2547	XRCC6	2	98.84
2534	FYN	2	98.1
27044	SND1	2	95.86
80205	CHD9	2	87.65
3486	IGFBP3	2	87.34
1297	COL9A1	2	62.88
7329	UBE2I	2	36.79
4633	MYL2	2	34.76
5042	PABPC3	2	34.51
4790	NFKB1	2	33.49
5903	RANBP2	2	32.34
839	CASP6	2	31.35
5111	PCNA	2	31.17
8349	H2BC21	2	31.12
3676	ITGA4	2	30.22
5764	PTN	2	28.46
10146	G3BP1	2	27.11
3479	IGF1	2	19.71
3184	HNRNPD	2	19.4
6348	CCL3	2	19.31
3105	HLA-A	2	18.7
3117	HLA-DQA1	2	18.62
9212	AURKB	2	15.92
64132	XYLT2	2	8.04
2192	FBLN1	2	6.89
2199	FBLN2	2	6.89
925	CD8A	2	6.36
729230	CCR2	2	6.18
4969	OGN	2	4.02
4958	OMD	2	4.02
7373	COL14A1	2	1.67
3066	HDAC2	2	1.2
6678	SPARC	2	0
3043	HBB	2	0
4283	CXCL9	2	0
3437	IFIT3	2	0
10266	RAMP2	1	0
8870	IER3	1	0
10063	COX17	1	0
3189	HNRNPH3	1	0
3700	ITIH4	1	0
4054	LTBP3	1	0
84446	BRSK1	1	0
8425	LTBP4	1	0
160	AP2A1	1	0
9332	CD163	1	0
1805	DPT	1	0
3158	HMGCS2	1	0
1307	COL16A1	1	0
10527	IPO7	1	0
10631	POSTN	1	0
12	SERPINA3	1	0
2202	EFEMP1	1	0
5999	RGS4	1	0
5817	PVR	1	0

## Sheet: PPI Network for IsSig
Id	Label	Degree	Betweenness
6774	STAT3	30	7710.9
3725	JUN	25	2986.49
2353	FOS	19	1109.58
4313	MMP2	13	4154.76
6352	CCL5	12	1310.72
1958	EGR1	12	483.14
1634	DCN	11	1567.87
2335	FN1	9	901.82
1278	COL1A2	9	885.55
1981	EIF4G1	9	597.79
5970	RELA	8	2185.8
1277	COL1A1	8	702.55
1660	DHX9	7	1031.91
7040	TGFB1	7	993.73
641	BLM	7	448.58
3183	HNRNPC	7	288.43
2	A2M	6	1156.66
1191	CLU	6	862.89
2289	FKBP5	6	490.84
3306	HSPA2	6	439.93
6775	STAT4	6	209.52
2354	FOSB	6	190.4
3690	ITGB3	5	919.07
3320	HSP90AA1	5	784.9
27063	ANKRD1	5	780.57
207	AKT1	5	780.46
2934	GSN	5	712.86
1387	CREBBP	5	678.25
8516	ITGA8	5	432.62
176	ACAN	5	420.11
3240	HP	5	413.9
7431	VIM	5	369.79
335	APOA1	5	366.82
3688	ITGB1	5	327.76
5594	MAPK1	5	147.02
2033	EP300	5	139.18
4624	MYH6	5	96.84
3726	JUNB	5	58.68
7077	TIMP2	4	667.02
4314	MMP3	4	654.85
1234	CCR5	4	615.29
7170	TPM3	4	597.12
3839	KPNA3	4	496.86
4629	MYH11	4	467.83
6772	STAT1	4	403.12
7157	TP53	4	386.38
7052	TGM2	4	378.17
4192	MDK	4	313.01
367	AR	4	269.81
3106	HLA-B	4	253.14
6714	SRC	4	205.07
6233	RPS27A	4	201.4
6850	SYK	4	194.55
3040	HBA2	4	168.27
7139	TNNT2	4	107.32
1462	VCAN	4	92.81
4060	LUM	4	87.44
6355	CCL8	4	67.68
1051	CEBPB	4	65.01
6722	SRF	4	56.12
93010	B3GNT7	4	21.34
1232	CCR3	4	19.66
7135	TNNI1	4	16.58
3627	CXCL10	4	8.01
1959	EGR2	4	2.08
1432	MAPK14	4	1.34
4035	LRP1	3	928.11
7852	CXCR4	3	538.44
1956	EGFR	3	393.06
3586	IL10	3	300.55
332	BIRC5	3	278.36
836	CASP3	3	273.67
4318	MMP9	3	261.28
5292	PIM1	3	249.75
8648	NCOA1	3	219.66
972	CD74	3	201.11
3178	HNRNPA1	3	183
238	ALK	3	165.89
1058	CENPA	3	146.87
2331	FMOD	3	132.38
4089	SMAD4	3	125.09
915	CD3D	3	120.51
10728	PTGES3	3	115.18
4322	MMP13	3	108.07
4634	MYL3	3	98.34
22916	NCBP2	3	88.99
3312	HSPA8	3	67.29
7345	UCHL1	3	59.62
2920	CXCL2	3	52.63
7138	TNNT1	3	51.11
633	BGN	3	46.94
3579	CXCR2	3	36.37
6041	RNASEL	3	31.93
84525	HOPX	3	2.5
7070	THY1	2	720
5270	SERPINE2	2	720
598	BCL2L1	2	657.57
4914	NTRK1	2	652.29
2147	F2	2	543
3684	ITGAM	2	543
5879	RAC1	2	507.54
405	ARNT	2	395.18
2149	F2R	2	364
3075	CFH	2	364
6649	SOD3	2	364
3689	ITGB2	2	282.19
336	APOA2	2	236.04
10399	RACK1	2	217.28
3309	HSPA5	2	190.56
7448	VTN	2	183
7078	TIMP3	2	183
2776	GNAQ	2	183
3837	KPNB1	2	183
354	KLK3	2	183
274	BIN1	2	183
10498	CARM1	2	183
4137	MAPT	2	183
475	ATOX1	2	183
133	ADM	2	183
3836	KPNA1	2	180.33
6385	SDC4	2	161.2
7058	THBS2	2	159.38
4436	MSH2	2	156.17
7273	TTN	2	153.92
213	ALB	2	147.09
3576	CXCL8	2	141.8
6382	SDC1	2	130.94
6228	RPS23	2	115.62
71	ACTG1	2	113.98
3490	IGFBP7	2	113.36
2547	XRCC6	2	98.84
2534	FYN	2	98.1
27044	SND1	2	95.86
80205	CHD9	2	87.65
3486	IGFBP3	2	87.34
1297	COL9A1	2	62.88
7329	UBE2I	2	36.79
4633	MYL2	2	34.76
5042	PABPC3	2	34.51
4790	NFKB1	2	33.49
5903	RANBP2	2	32.34
839	CASP6	2	31.35
5111	PCNA	2	31.17
8349	H2BC21	2	31.12
3676	ITGA4	2	30.22
5764	PTN	2	28.46
10146	G3BP1	2	27.11
3479	IGF1	2	19.71
3184	HNRNPD	2	19.4
6348	CCL3	2	19.31
3105	HLA-A	2	18.7
3117	HLA-DQA1	2	18.62
9212	AURKB	2	15.92
64132	XYLT2	2	8.04
2192	FBLN1	2	6.89
2199	FBLN2	2	6.89
925	CD8A	2	6.36
729230	CCR2	2	6.18
4969	OGN	2	4.02
4958	OMD	2	4.02
7373	COL14A1	2	1.67
3066	HDAC2	2	1.2
6678	SPARC	2	0
3043	HBB	2	0
4283	CXCL9	2	0
3437	IFIT3	2	0
10266	RAMP2	1	0
8870	IER3	1	0
10063	COX17	1	0
3189	HNRNPH3	1	0
3700	ITIH4	1	0
4054	LTBP3	1	0
84446	BRSK1	1	0
8425	LTBP4	1	0
160	AP2A1	1	0
9332	CD163	1	0
1805	DPT	1	0
3158	HMGCS2	1	0
1307	COL16A1	1	0
10527	IPO7	1	0
10631	POSTN	1	0
12	SERPINA3	1	0
2202	EFEMP1	1	0
5999	RGS4	1	0
5817	PVR	1	0
