# Supplementary material for: Multi-omics integration to identify the genetic expression and protein signature of dilated and ischemic cardiomyopathy
Source: Front Cardiovasc Med. 2023 Feb 13;10:1115623. doi: 10.3389/fcvm.2023.1115623 (PMC9968758; doi:10.3389/fcvm.2023.1115623)
Supplement: Supplementary Table 6 — The molecular pathways of DiSig and IsSig by using the PANTHER database. [file Table_6.XLSX]

## Sheet: DiSig
Pathway	Total	Expected	Hits	P.Value	FDR	ids
Extracellular region	2280	29.1	84	1.12e-20	5.95e-19	1634; 22846; 350; 3053; 5594; 3956; 22795; 4313; 7040; 5054; 1277; 1432; 3273; 338; 9173; 335; 7276; 718; 5199; 7277; 348; 2161; 1401; 10752; 7057; 4969; 3553; 4162; 2162; 1462; 259; 4060; 2252; 1956; 2220; 5806; 7123; 7373; 10576; 4314; 4054; 6356; 2147; 5340; 8425; 3556; 3039; 339366; 7850; 3320; 6622; 1915; 4137; 2810; 5549; 2335; 2331; 3240; 337; 1284; 3075; 462; 2214; 1490; 336; 9507; 6279; …
Extracellular space	1680	21.4	68	1.49e-18	3.94e-17	1634; 22846; 350; 3053; 3956; 4313; 7040; 5054; 1277; 338; 335; 7276; 718; 5199; 348; 2161; 1401; 7057; 4969; 3553; 4162; 1462; 259; 4060; 6233; 1956; 5806; 7123; 7373; 4314; 290; 6356; 2147; 5340; 8425; 3039; 6622; 1915; 2810; 2335; 2331; 3240; 337; 1284; 7430; 3075; 462; 1490; 336; 9507; 6279; 8349; 5950; 4318; 1307; 3339; 2794; 3486; 6696; 374; 197; 7045; 56999; 780; 3312; 871; 133; 3684
Extracellular matrix	300	3.82	29	1.78e-17	3.15e-16	1634; 22795; 4313; 7040; 1277; 348; 7057; 1462; 4060; 5806; 7373; 4314; 4054; 8425; 339366; 5549; 2335; 2331; 1284; 1490; 9507; 4318; 1307; 3339; 2199; 176; 197; 7045; 56999
Cytosol	5030	64	110	7.26e-11	9.59e-10	5536; 5594; 3956; 4627; 9978; 1457; 8767; 2597; 1432; 6206; 338; 335; 7139; 10174; 5335; 56848; 7277; 5894; 3845; 891; 8870; 5595; 2033; 3553; 5290; 6774; 4683; 286; 5829; 7157; 6233; 890; 6188; 10398; 1848; 23576; 10576; 5347; 148170; 332; 6203; 26287; 2353; 6138; 26249; 9212; 3039; 10498; 2318; 4088; 3320; 1058; 6622; 1915; 5910; 4137; 5781; 2810; 5747; 4089; 3716; 2534; 641; 5879; 337; 10987; …
Cytoplasm	6540	83.2	131	9.04e-11	9.59e-10	5536; 22846; 5594; 3956; 4627; 9978; 81027; 6445; 4313; 8767; 7040; 1277; 2597; 1432; 6206; 338; 7276; 1958; 10174; 4035; 5335; 56848; 7277; 5894; 348; 10912; 10266; 3845; 891; 7097; 7057; 1387; 5595; 2033; 3553; 54776; 5290; 6774; 2162; 6722; 286; 5829; 7157; 6233; 890; 1956; 6188; 1848; 160622; 7123; 3313; 10576; 290; 5347; 84790; 148170; 332; 6203; 26287; 2353; 26249; 9212; 112714; 10498; 1134…
Plasma membrane	4750	60.4	101	4.65e-09	4.11e-08	920; 5536; 5594; 4627; 22795; 1457; 6445; 4313; 7040; 5054; 2597; 3273; 338; 9173; 6402; 335; 8082; 4035; 5335; 718; 5894; 348; 2161; 10266; 3845; 10752; 7097; 6521; 25939; 5595; 5290; 4162; 6774; 259; 286; 5829; 6233; 1956; 6188; 2207; 160622; 290; 94235; 148170; 2147; 5340; 3556; 2318; 9364; 7850; 4088; 3320; 6444; 6622; 1915; 4137; 5747; 2534; 5879; 84665; 5294; 1756; 7430; 462; 2214; 1490; 62…
Protein-containing complex	656	8.35	29	5.44e-09	4.12e-08	5536; 5594; 4627; 8767; 7276; 718; 5595; 2033; 7157; 1956; 10498; 4088; 3320; 5781; 1756; 7430; 84134; 5950; 1759; 6850; 2885; 8844; 998; 5970; 8648; 2099; 3066; 375; 207
Cytoskeleton	1310	16.6	43	7.17e-09	4.75e-08	5594; 4627; 81027; 6445; 8767; 2597; 10174; 7277; 891; 5595; 286; 5829; 6188; 5347; 84790; 148170; 332; 26249; 9212; 112714; 113457; 2318; 9364; 6444; 6622; 4137; 5747; 3716; 11076; 1756; 7430; 6279; 1759; 6714; 1674; 7169; 3717; 983; 998; 8910; 23022; 7431; 4703
Ribosome	201	2.56	9	0.00112	0.00659	6206; 51081; 64432; 6233; 6188; 6203; 6138; 6622; 1756
Nucleus	6480	82.5	101	0.00692	0.0367	5536; 5594; 3956; 4627; 9978; 1457; 4313; 7040; 2597; 1432; 335; 1958; 10174; 4035; 2354; 5894; 348; 10912; 891; 8870; 6604; 1387; 25939; 5595; 2033; 4162; 6774; 6722; 4683; 286; 7157; 6233; 890; 1956; 6188; 3313; 5347; 84790; 332; 6203; 26287; 2353; 6138; 9212; 112714; 10498; 4088; 3320; 1058; 6622; 1915; 4137; 5781; 2810; 5747; 4089; 3716; 23764; 2534; 641; 4097; 10987; 84665; 11076; 1756; 6279…
Axon	374	4.76	11	0.00866	0.0417	5594; 7040; 6622; 4137; 84665; 1756; 1759; 2047; 4311; 23022; 3312
Intracellular	1540	19.6	30	0.0127	0.0563	3956; 1432; 6206; 5335; 5894; 10266; 25939; 5595; 5290; 7157; 1956; 6356; 6203; 6138; 4088; 4137; 4089; 641; 5879; 5294; 7430; 2885; 374; 8844; 998; 6464; 185; 3312; 375; 207
Microtubule	349	4.44	10	0.0142	0.0581	81027; 7277; 10576; 84790; 332; 112714; 113457; 4137; 11076; 1759
Mitochondrion	1510	19.2	29	0.0167	0.0633	5594; 4313; 1432; 51081; 5894; 64432; 3845; 5595; 6774; 7157; 6188; 9868; 3313; 6622; 5910; 4137; 5781; 2810; 23764; 2534; 11076; 6041; 84134; 3158; 6714; 1543; 983; 6464; 207
Protein-DNA complex	44	0.56	3	0.0184	0.065	2033; 2353; 4780
Actin cytoskeleton	224	2.85	7	0.0249	0.0789	4627; 6622; 7430; 7169; 4046; 23022; 4703
Tubulin complex	2	0.0255	1	0.0253	0.0789	4137
Neuronal cell body	403	5.13	10	0.0341	0.1	5536; 7040; 338; 4035; 348; 3320; 6622; 4137; 1756; 998
Neuron projection	411	5.23	10	0.0382	0.102	5536; 286; 2353; 4137; 1756; 6714; 2047; 998; 375; 7431
Golgi apparatus	1290	16.4	24	0.0387	0.102	5594; 1277; 6206; 5894; 348; 7097; 5595; 2252; 1956; 93010; 6622; 1756; 1759; 5621; 2885; 6696; 4780; 197; 960; 8910; 2099; 3265; 4067; 375
Nuclear chromosome	60	0.764	3	0.041	0.104	332; 641; 3725
Microvillus	64	0.815	3	0.0481	0.116	7040; 7430; 960

## Sheet: IsSig
Pathway	Total	Expected	Hits	P.Value	FDR	ids
Extracellular region	2280	49	158	6.4e-45	3.39e-43	64132; 1634; 350; 7414; 3053; 5594; 3956; 7076; 4313; 6422; 5327; 7040; 5054; 1277; 7448; 4790; 1432; 6678; 3273; 338; 9173; 7276; 718; 5199; 9509; 348; 81; 2161; 4322; 7057; 4040; 999; 2324; 4969; 7077; 1; 729; 3791; 4162; 2817; 4811; 7474; 3818; 2162; 1462; 259; 7472; 3263; 3700; 7078; 8547; 7483; 1956; 7070; 351; 3837; 2487; 3490; 213; 7123; 5648; 1278; 4314; 4054; 3479; 3627; 2244; 3576; 2147…
Extracellular space	1680	36	122	2.51e-35	6.65e-34	64132; 1634; 350; 3053; 3956; 7076; 4313; 6422; 5327; 7040; 5054; 1277; 7448; 6678; 338; 7276; 718; 5199; 348; 81; 2161; 4322; 7057; 4969; 7077; 1; 4162; 2817; 7474; 3818; 3383; 1462; 259; 7472; 3263; 7078; 7483; 6233; 1956; 351; 760; 2487; 3490; 213; 7123; 5648; 1278; 4314; 2923; 3479; 3627; 2244; 3576; 2147; 5340; 8425; 354; 1191; 3039; 2; 2811; 2192; 2266; 6622; 2810; 5764; 866; 1809; 1514; 23…
Extracellular matrix	300	6.44	47	4.56e-27	8.06e-26	1634; 7076; 4313; 7040; 1277; 7448; 6678; 9509; 348; 4322; 7057; 7077; 2817; 4811; 7474; 1462; 7472; 7078; 1278; 4314; 4054; 8425; 1191; 339366; 2811; 2192; 2335; 2331; 79875; 80781; 1297; 2006; 7058; 1490; 9507; 4318; 1307; 3339; 10631; 2202; 2199; 176; 197; 3491; 7045; 56999; 7422
Protein-containing complex	656	14.1	61	1.89e-22	2.5e-21	602; 7414; 5594; 4627; 3398; 7276; 718; 81; 5156; 4087; 2033; 7157; 1956; 5058; 7082; 5468; 3837; 213; 1398; 5859; 354; 1191; 3309; 10498; 4088; 3320; 857; 5781; 5764; 1499; 493; 160; 2547; 6772; 1660; 5950; 7529; 3065; 2934; 367; 6850; 6382; 238; 208; 3611; 8844; 998; 5970; 8648; 7852; 5999; 4615; 672; 6256; 1977; 3066; 4914; 375; 3183; 207; 10728
Cytoplasm	6540	140	218	4.28e-16	4.54e-15	602; 7414; 4616; 5594; 3956; 4627; 4313; 5327; 7040; 1277; 4619; 7448; 4790; 4633; 1432; 6206; 6678; 5917; 338; 3398; 6301; 7276; 1843; 1958; 1959; 4035; 1315; 348; 81; 10266; 891; 4677; 5156; 7097; 7057; 5330; 10063; 3839; 999; 2324; 4087; 1387; 6845; 2033; 2888; 3791; 5290; 867; 6774; 2162; 7535; 839; 6722; 7472; 3700; 7157; 150094; 6233; 1956; 5058; 7082; 5042; 5903; 351; 760; 2776; 5468; 3837…
Cytosol	5030	108	179	6.41e-15	5.67e-14	9341; 602; 7414; 5594; 3956; 4627; 1457; 6422; 6143; 4790; 4633; 1432; 6206; 5917; 338; 3398; 6301; 7139; 1315; 81; 891; 4677; 640; 8870; 5330; 3685; 3839; 4087; 2033; 2888; 5290; 867; 2817; 6774; 7535; 839; 7157; 9869; 6233; 5058; 10398; 7082; 5042; 5903; 7070; 351; 760; 5468; 3837; 729230; 5648; 6059; 6228; 382; 1398; 148170; 332; 598; 8841; 26287; 2353; 7532; 5859; 836; 3184; 9212; 6844; 1191;…
Plasma membrane	4750	102	158	2.79e-10	2.11e-09	5898; 972; 9341; 602; 7414; 5594; 4627; 1457; 4313; 6422; 7040; 5054; 3273; 338; 9173; 4035; 718; 1315; 348; 2161; 10266; 5156; 640; 7097; 3685; 4040; 999; 2324; 6521; 6845; 2888; 3791; 5290; 867; 4162; 2817; 7474; 6774; 3818; 3383; 7535; 259; 3700; 3695; 9869; 6233; 1956; 5058; 7082; 7070; 351; 760; 2776; 729230; 1234; 3693; 382; 1398; 915; 148170; 84168; 8841; 3643; 2244; 2147; 5340; 116841; 68…
Actin cytoskeleton	224	4.81	17	7.35e-06	4.87e-05	7414; 4627; 4633; 81; 999; 1398; 274; 6622; 7168; 1660; 7170; 2316; 2934; 7169; 4046; 3183; 71
Axon	374	8.03	21	6.37e-05	0.000375	5594; 7040; 867; 5058; 351; 760; 3643; 274; 5179; 2932; 6622; 4137; 6772; 4920; 5599; 3611; 4988; 387; 721; 4914; 3312
Neuromuscular junction	66	1.42	8	8.15e-05	0.000432	4627; 351; 2149; 5764; 1674; 10631; 3688; 5270
Neuronal cell body	403	8.66	20	0.00048	0.00231	7040; 338; 4035; 348; 4040; 7077; 729230; 116841; 5179; 3320; 6622; 4137; 2316; 3065; 4920; 3611; 3676; 998; 10399; 4914
Cell junction	820	17.6	31	0.0017	0.0075	9341; 7414; 81; 5156; 3685; 999; 6845; 3791; 5058; 7082; 598; 84446; 6844; 7094; 6622; 5329; 5747; 1499; 58480; 7010; 87; 3688; 3611; 7122; 7852; 387; 10848; 721; 375; 3055; 3690
Dendrite	453	9.73	20	0.00198	0.00808	4035; 348; 5058; 7070; 729230; 116841; 5179; 2932; 4137; 3836; 2534; 7329; 6772; 4920; 4988; 4140; 721; 10399; 4914; 3312
Intracellular	1540	33.1	50	0.00214	0.0081	5898; 972; 9341; 3956; 6422; 6143; 1432; 6206; 6678; 81; 10266; 5330; 4087; 5290; 7157; 1956; 2776; 3837; 6228; 382; 598; 3643; 3627; 3576; 1191; 3579; 9021; 4088; 4137; 4089; 1499; 641; 5879; 5602; 4283; 58480; 10527; 208; 12; 87; 5599; 8844; 998; 387; 284; 3312; 2197; 375; 207; 6348
Protein-DNA complex	44	0.945	5	0.00243	0.00821	2033; 2353; 1499; 2547; 4780
Microvillus	64	1.37	6	0.00248	0.00821	7040; 5156; 760; 7010; 960; 284
Apical part of cell	89	1.91	7	0.00304	0.00948	5327; 6845; 7082; 351; 760; 1499; 8516
Neuron projection	411	8.83	17	0.00789	0.0232	9341; 81; 6845; 7077; 351; 2353; 6844; 4137; 493; 4540; 9531; 6714; 5599; 998; 10399; 375; 7431
Nucleus	6480	139	160	0.0155	0.0432	602; 4616; 5594; 3956; 4627; 1457; 4313; 7040; 4790; 1432; 6678; 5917; 4436; 3398; 6301; 1843; 1958; 1959; 4035; 2354; 348; 81; 891; 5156; 8870; 3839; 2324; 4087; 1387; 2033; 3791; 4162; 6774; 6722; 3189; 7078; 5925; 7157; 150094; 9869; 6233; 1956; 7082; 5042; 5903; 2776; 5468; 3837; 213; 3313; 4665; 2923; 1398; 332; 598; 8841; 3726; 1051; 26287; 2353; 3669; 84446; 836; 3184; 9212; 354; 1191; 677…
SNARE complex	51	1.1	4	0.0237	0.0628	9341; 6845; 116841; 6844
Ribosome	201	4.32	9	0.03	0.0757	6143; 6206; 6233; 6228; 6622; 6129; 7311; 10399; 2197
Endosome	644	13.8	21	0.0386	0.0874	972; 4035; 999; 6845; 2888; 3791; 2817; 1956; 351; 1234; 382; 857; 3117; 2534; 3482; 208; 3688; 7852; 4988; 387; 4914
Nuclear chromosome	60	1.29	4	0.0399	0.0874	4436; 332; 641; 3725
Clathrin-coated pit	61	1.31	4	0.042	0.0874	4035; 10266; 351; 160
Tubulin complex	2	0.043	1	0.0425	0.0874	4137
Golgi apparatus	1290	27.6	37	0.0429	0.0874	972; 64132; 5594; 1277; 6206; 1315; 348; 7097; 4040; 999; 6845; 3791; 1956; 351; 93010; 213; 382; 8841; 1191; 2149; 22820; 6622; 857; 3117; 3482; 58480; 2131; 10631; 3105; 4780; 197; 4988; 960; 3106; 3265; 375; 3055
Mitochondrion	1510	32.4	42	0.0493	0.0944	4710; 5594; 4313; 4790; 1432; 1329; 10063; 6774; 7157; 5903; 6059; 3313; 598; 7532; 7386; 1191; 1351; 3309; 2932; 6794; 6622; 4137; 5781; 2810; 2534; 5602; 4512; 4540; 4513; 7052; 6041; 3158; 3437; 7529; 6714; 90624; 983; 5599; 51079; 10399; 207; 10975
Synapse	548	11.8	18	0.0499	0.0944	9341; 6678; 4040; 6845; 1956; 351; 598; 7532; 84446; 6844; 6622; 1809; 1499; 7329; 3688; 5970; 721; 375
