# Supplementary material for: Multi-omics integration to identify the genetic expression and protein signature of dilated and ischemic cardiomyopathy
Source: Front Cardiovasc Med. 2023 Feb 13;10:1115623. doi: 10.3389/fcvm.2023.1115623 (PMC9968758; doi:10.3389/fcvm.2023.1115623)
Supplement: Supplementary Table 7 — Comparison between the top 100 functional pathways of DiSig and IsSig. [file Table_7.XLSX]

## Sheet: DCM & ICM compasison
extracellular matrix organization	extracellular matrix organization
extracellular structure organization	extracellular structure organization
external encapsulating structure organization	external encapsulating structure organization
supramolecular fiber organization	supramolecular fiber organization
cellular response to transforming growth factor beta stimulus	cellular response to transforming growth factor beta stimulus
response to transforming growth factor beta	response to transforming growth factor beta
cellular response to growth factor stimulus	cellular response to growth factor stimulus
enzyme linked receptor protein signaling pathway	enzyme linked receptor protein signaling pathway
response to growth factor	response to growth factor
transmembrane receptor protein serine/threonine kinase signaling pathway	transmembrane receptor protein serine/threonine kinase signaling pathway
transforming growth factor beta receptor signaling pathway	transforming growth factor beta receptor signaling pathway
response to oxidative stress	response to oxidative stress
cellular response to oxidative stress	cellular response to oxidative stress
response to inorganic substance	response to inorganic substance
cellular response to chemical stress	cellular response to chemical stress
response to reactive oxygen species	response to reactive oxygen species
ossification	ossification
collagen fibril organization	collagen fibril organization
positive regulation of cation transmembrane transport	positive regulation of cation transmembrane transport
regulation of calcium ion transmembrane transport	regulation of calcium ion transmembrane transport
positive regulation of calcium ion transmembrane transport	positive regulation of calcium ion transmembrane transport
positive regulation of ion transmembrane transport	positive regulation of ion transmembrane transport
positive regulation of transmembrane transport	positive regulation of transmembrane transport
positive regulation of calcium ion transport	positive regulation of calcium ion transport
regulation of metal ion transport	regulation of metal ion transport
regulation of calcium ion transport	regulation of calcium ion transport
positive regulation of ion transport	positive regulation of ion transport
extracellular matrix assembly	bone mineralization
elastic fiber assembly	biomineral tissue development
actin cytoskeleton organization	biomineralization
actin filament-based process	positive regulation of leukocyte migration
secretion	positive regulation of cell migration
secretion by cell	positive regulation of cell motility
export from cell	positive regulation of cellular component movement
collagen metabolic process	positive regulation of locomotion
collagen catabolic process	regulation of leukocyte migration
blood circulation	positive regulation of leukocyte chemotaxis
circulatory system process	positive regulation of chemotaxis
regulation of tube diameter	positive regulation of macrophage migration
blood vessel diameter maintenance	regulation of leukocyte chemotaxis
regulation of tube size	regulation of macrophage migration
vascular process in circulatory system	regulation of chemotaxis
regulation of blood pressure	regulation of granulocyte chemotaxis
heart development	positive regulation of cell activation
striated muscle tissue development	positive regulation of response to external stimulus
cardiac muscle tissue development	positive regulation of macrophage chemotaxis
muscle tissue development	regulation of cell activation
regulation of anatomical structure size	positive regulation of leukocyte activation
protein folding	regulation of mononuclear cell migration
neuropeptide signaling pathway	regulation of macrophage chemotaxis
muscle organ development	regulation of cell-cell adhesion
organophosphate biosynthetic process	positive regulation of lymphocyte activation
muscle structure development	positive regulation of cell-cell adhesion
muscle cell development	positive regulation of t cell activation
muscle cell differentiation	regulation of leukocyte activation
aging	positive regulation of smooth muscle cell migration
response to amino acid	positive regulation of leukocyte cell-cell adhesion
response to estradiol	regulation of lymphocyte activation
response to acid chemical	regulation of t cell activation
response to decreased oxygen levels	regulation of leukocyte cell-cell adhesion
response to oxygen levels	regulation of smooth muscle cell migration
female pregnancy	regulation of peptidyl-tyrosine phosphorylation
skeletal system development	response to mechanical stimulus
skeletal system morphogenesis	response to muscle stretch
bone morphogenesis	response to mineralocorticoid
regulation of cartilage development	response to xenobiotic stimulus
canonical wnt signaling pathway	positive regulation of pri-mirna transcription by rna polymerase ii
bone development	cellular response to reactive oxygen species
cell surface receptor signaling pathway involved in cell-cell signaling	regulation of pri-mirna transcription by rna polymerase ii
reactive oxygen species metabolic process	smad protein signal transduction
oxygen transport	response to calcium ion
gas transport	cellular response to calcium ion
hydrogen peroxide catabolic process	response to cytokine
cellular oxidant detoxification	response to bacterium
hydrogen peroxide metabolic process	inflammatory response
cellular detoxification	leukocyte chemotaxis
cellular response to toxic substance	cellular response to cytokine stimulus
response to toxic substance	response to molecule of bacterial origin
detoxification	neutrophil chemotaxis
response to hydrogen peroxide	chemokine-mediated signaling pathway
osteoblast differentiation	granulocyte chemotaxis
cell-cell adhesion	chemotaxis
response to unfolded protein	taxis
response to topologically incorrect protein	neutrophil migration
regulation of system process	response to chemokine
regulation of striated muscle contraction	cellular response to chemokine
regulation of muscle system process	response to lipopolysaccharide
regulation of blood circulation	granulocyte migration
regulation of transmembrane transporter activity	cellular response to interleukin-1
regulation of muscle contraction	cell chemotaxis
regulation of cardiac muscle contraction	cellular response to lipid
regulation of transporter activity	eosinophil chemotaxis
regulation of calcium ion transmembrane transporter activity	positive regulation of erk1 and erk2 cascade
regulation of ion transport	positive regulation of release of sequestered calcium ion into cytosol
regulation of heart contraction	eosinophil migration
regulation of cation transmembrane transport	leukocyte migration
positive regulation of ion transmembrane transporter activity	response to interferon-gamma
positive regulation of transporter activity	myeloid leukocyte migration
regulation of ion transmembrane transporter activity	regulation of erk1 and erk2 cascade
regulation of ion transmembrane transport	response to interleukin-1
